# Supplementary material for: Doubly robust estimator of risk in the presence of censoring dependent on time-varying covariates: application to a primary prevention trial for coronary events with pravastatin
Source: BMC Med Res Methodol. 2020 Jul 31;20:204. doi: 10.1186/s12874-020-01087-8 (PMC7395418; doi:10.1186/s12874-020-01087-8)
Supplement: Supplementary file 2 — Additional file 2. [file 12874_2020_1087_MOESM2_ESM.txt]

id	b0	b1	v	r	l0	l1	l2	l3	l4	u0	u1	u2	u3	u4	delta	t
1	-.73556	.23208	0	0	.27059	.98300	1.8781	1.1228	2.4156	0	0	0	0	0	1	5.00000
2	-.34196	-.36672	0	1	.03691	1.78619	-.4766	-.8981	-1.5812	0	0	1	1	1	1	5.00000
3	.09031	-.40486	1	0	1.72373	1.03979	.7121	.3791	-2.1487	0	0	0	0	1	1	5.00000
4	.16438	.38653	0	1	3.61493	3.88668	2.5308	1.9569	2.3557	0	0	0	0	0	1	5.00000
5	.83236	.28165	0	1	2.93733	4.62232	1.5676	1.4636	3.4295	0	0	0	0	0	1	5.00000
6	-1.02733	-.70432	0	0	2.59334	1.59269	.5779	-1.8990	-1.9910	0	0	0	1	1	1	5.00000
7	.44663	-.58790	1	0	1.88450	2.99324	1.9530	.4743	-.8006	0	0	0	0	1	1	5.00000
8	.21145	-.49546	0	1	2.14694	.78614	.9769	-1.3685	-1.8245	0	0	0	1	1	1	5.00000
9	.26023	.29122	1	0	2.62047	1.59033	2.9849	2.5865	3.7919	0	0	0	0	0	1	5.00000
10	-.31058	-.34775	1	1	1.31650	.90094	1.7866	.1883	.5142	0	0	0	0	0	1	5.00000
11	-.35574	.12874	0	1	3.25238	.68232	1.3707	.8198	.4497	0	0	0	0	0	1	5.00000
12	-.12720	-1.17483	0	0	.78610	-.71065	1.3581	-1.4239	-3.3514	0	1	0	1	1	1	5.00000
13	-.81058	-.71766	1	1	.69177	1.22490	-.7504	-.8773	.	0	0	1	1	.	1	3.00000
14	-.37215	-.50724	1	0	1.30613	.80056	.5962	1.2664	-1.6060	0	0	0	0	1	1	5.00000
15	.53974	.55839	0	1	3.03239	3.91129	1.0473	.3180	2.3893	0	0	0	0	0	1	5.00000
16	.74111	.22615	0	0	4.22719	3.31385	3.6233	3.2360	2.9634	0	0	0	0	0	1	5.00000
17	-.00920	-.17514	1	1	1.31459	1.63363	1.1441	-.7716	.5805	0	0	0	1	0	1	4.00000
18	-.82073	-.37198	0	0	-.72080	1.78971	.6300	.7799	.7937	1	0	0	0	0	1	5.00000
19	-1.20005	-.49396	1	1	.46034	-.90852	.	.	.	0	1	.	.	.	1	1.00000
20	-1.35387	-.63430	1	0	.50524	.17367	-1.5991	-1.2715	.	0	0	1	1	.	1	3.00000
21	-.31681	.01243	0	0	1.85542	1.55799	.7708	4.4890	.3075	0	0	0	0	0	1	5.00000
22	.42129	.28172	1	1	1.92906	1.78360	4.9709	1.7628	1.4920	0	0	0	0	0	1	5.00000
23	-1.10390	-1.12551	1	1	-.39470	-1.13108	-2.4820	-5.3633	-3.8152	1	1	1	1	1	1	5.00000
24	-.25810	-.14939	0	0	2.03891	2.88099	.0468	3.0364	1.3896	0	0	0	0	0	1	5.00000
25	-.69451	.89055	0	0	1.91503	2.94938	1.4903	4.0421	5.2964	0	0	0	0	0	1	5.00000
26	-1.43460	-.92410	1	1	1.14986	-1.15817	.	.	.	0	1	.	.	.	1	1.00000
27	2.58638	.81410	0	0	6.01234	4.23665	6.7427	7.5015	8.3122	0	0	0	0	0	1	5.00000
28	.00357	.40200	0	1	2.70889	1.26381	2.2001	1.4050	2.3671	0	0	0	0	0	1	5.00000
29	-1.73075	.37331	1	1	2.34470	-.20847	-.4724	-1.2577	.	0	1	1	1	.	1	3.00000
30	-1.67603	-.60107	1	0	.18527	-.01187	-2.6993	.	.	0	1	1	.	.	1	2.00000
31	-1.08253	-1.23703	0	0	.29044	-3.15493	-2.3436	-2.7847	-3.8952	0	1	1	1	1	1	5.00000
32	-.22021	.22353	0	1	1.06182	1.78368	-.6377	1.2236	.0156	0	0	1	0	0	1	5.00000
33	.65484	.54317	1	0	2.37660	3.52304	.	.	.	0	0	.	.	.	1	1.00000
34	.18136	-.53871	1	1	1.58912	1.77919	.4513	-.3202	-1.8779	0	0	0	1	1	0	4.04224
35	1.62006	.29684	0	1	3.35956	5.34543	3.3188	4.8076	3.0219	0	0	0	0	0	1	5.00000
36	-.21618	-.39290	0	0	1.48828	2.93850	2.0513	1.1181	.1223	0	0	0	0	0	1	5.00000
37	.54840	.58687	1	1	4.39212	2.69938	1.5269	3.4398	3.7669	0	0	0	0	0	1	5.00000
38	.33043	.18776	1	0	1.96671	3.24711	3.7025	2.4036	2.6487	0	0	0	0	0	1	4.00000
39	-.76630	-.34411	1	0	.92246	.24343	-.3248	-.9788	-2.5276	0	0	1	1	1	1	4.00000
40	1.11852	.23068	1	1	3.46734	2.43988	1.8596	2.1528	1.5847	0	0	0	0	0	1	4.00000
41	.67815	.14940	0	0	2.84403	3.17093	.8526	1.4854	2.7775	0	0	0	0	0	1	5.00000
42	1.11929	.60102	0	1	3.22240	2.77106	3.6474	4.3037	3.0826	0	0	0	0	0	1	5.00000
43	-.04135	.67018	0	0	2.17660	3.91504	2.6917	4.2864	4.4658	0	0	0	0	0	0	4.79973
44	.96899	-.48926	1	1	3.04641	2.92482	2.7540	.9249	-2.5934	0	0	0	0	1	1	5.00000
45	.75645	1.31077	0	0	2.43298	1.80828	5.4689	5.2287	.	0	0	0	0	.	1	3.00000
46	-2.17918	-.91440	1	1	-.49387	-.94356	-2.9680	-4.5204	.	1	1	1	1	.	1	3.00000
47	.60985	-.32953	1	1	2.30851	-.32629	.9076	-.4896	.	0	1	0	1	.	1	3.00000
48	-.60258	.20214	0	0	1.96503	4.12132	1.4143	.7192	.3376	0	0	0	0	0	1	5.00000
49	-.87041	-.69077	0	0	1.38425	.98383	-2.1853	-2.3720	-1.6410	0	0	1	1	1	1	5.00000
50	-.61829	-.01904	0	1	1.74973	1.26207	.	.	.	0	0	.	.	.	1	1.00000
51	-.52129	.35504	0	1	2.43560	1.57208	1.7734	3.5715	1.0313	0	0	0	0	0	1	5.00000
52	.84106	.22474	0	0	1.86239	2.02705	.9534	3.8152	3.1338	0	0	0	0	0	1	4.00000
53	-.69423	-.95291	0	1	.01558	.23367	-3.4609	-1.9268	-3.1408	0	0	1	1	1	1	5.00000
54	.34410	.31073	0	0	2.95237	2.11756	3.0799	1.5242	2.2771	0	0	0	0	0	1	5.00000
55	.29610	-.30343	1	0	3.91532	1.27805	.3897	1.2278	.	0	0	0	0	.	1	3.00000
56	.39524	-.24267	0	1	-.19557	3.50006	.	.	.	1	0	.	.	.	1	1.00000
57	.67883	.91465	0	0	1.99834	2.33782	4.6105	6.0106	8.3855	0	0	0	0	0	1	5.00000
58	-.41993	-.47175	1	1	1.86697	.83716	.0760	-1.5276	.	0	0	0	1	.	0	3.67624
59	-2.42680	-1.35013	1	0	-.49131	.	.	.	.	1	.	.	.	.	0	.14887
60	2.00810	.66549	0	1	5.38376	2.32851	3.5652	4.2090	5.0015	0	0	0	0	0	1	5.00000
61	-.88301	.24718	1	0	1.31823	1.26949	.2699	2.5762	-.0146	0	0	0	0	1	0	4.09771
62	.25203	-.26936	0	1	3.16791	3.44821	1.3660	.5704	.5550	0	0	0	0	0	1	5.00000
63	.06723	-.41376	0	0	2.98770	2.23059	1.5064	-1.5070	-1.5261	0	0	0	1	1	1	5.00000
64	1.78100	1.18373	1	1	3.03553	4.34004	5.3308	6.4806	.	0	0	0	0	.	1	3.00000
65	-.15276	.38484	0	0	-.22219	2.95663	3.5630	.9363	3.7669	1	0	0	0	0	1	5.00000
66	.35191	.57291	0	1	2.67323	2.30926	3.4078	3.0363	2.6854	0	0	0	0	0	1	5.00000
67	.15464	.32509	0	1	2.28994	1.96661	2.2476	1.9272	.5305	0	0	0	0	0	1	5.00000
68	.64495	-.02234	1	0	2.37890	3.22235	3.0010	1.4745	2.9211	0	0	0	0	0	1	5.00000
69	1.26408	-.00276	0	1	1.16457	3.66898	3.2030	1.1058	3.1820	0	0	0	0	0	1	5.00000
70	.70868	.72192	0	0	3.15702	1.45759	5.2357	3.7777	6.5641	0	0	0	0	0	1	5.00000
71	.48366	1.03657	1	0	1.33073	3.89513	5.2059	4.9274	5.2589	0	0	0	0	0	1	4.00000
72	.12490	-1.53119	1	1	1.90445	1.32854	-4.0540	.	.	0	0	1	.	.	0	2.95297
73	-1.65613	-1.39698	1	1	-.43881	-.61398	-3.1693	-5.2807	-8.4084	1	1	1	1	1	1	5.00000
74	.61636	.17897	1	0	1.88266	1.91910	.	.	.	0	0	.	.	.	0	1.84490
75	-.29356	-.60116	0	0	1.20523	-.28558	-.6504	1.3984	-1.3564	0	1	1	0	1	1	5.00000
76	.27275	-.23137	1	1	1.19768	1.00304	.	.	.	0	0	.	.	.	1	1.00000
77	1.38307	.78235	1	0	3.66850	3.04805	3.4143	5.0269	5.7010	0	0	0	0	0	1	5.00000
78	-.09102	.15177	1	1	1.62539	1.60723	.8007	1.8167	.	0	0	0	0	.	1	3.00000
79	-1.71216	-.95001	1	1	.29647	.92990	.	.	.	0	0	.	.	.	0	1.47550
80	1.67698	1.16404	1	0	4.16615	4.55058	7.6097	.	.	0	0	0	.	.	0	2.99448
81	1.13018	.72244	0	0	3.21574	3.45971	4.6299	4.7303	4.2547	0	0	0	0	0	1	5.00000
82	-1.31045	-.63463	1	1	.87524	.28496	-1.7050	-1.0563	.	0	0	1	1	.	1	3.00000
83	-1.78504	-.51678	1	0	-1.06870	.17119	.	.	.	1	0	.	.	.	1	1.00000
84	.91637	.47796	0	1	2.98913	2.28224	4.0547	3.8950	3.5149	0	0	0	0	0	1	5.00000
85	-.81259	-.16499	0	0	.82744	1.03487	1.1745	-.7206	.4736	0	0	0	1	0	1	5.00000
86	-2.17198	-1.00312	1	1	-1.01608	-1.34252	-4.3281	.	.	1	1	1	.	.	0	2.03969
87	.06852	.20114	0	0	1.48612	2.13644	1.9460	2.7292	2.8333	0	0	0	0	0	1	5.00000
88	.43240	.12007	0	1	3.45197	3.08116	1.9620	2.5958	2.0411	0	0	0	0	0	1	5.00000
89	.54094	-.24696	1	1	2.64342	.	.	.	.	0	.	.	.	.	0	.81139
90	-.84680	-.51530	1	0	1.15740	.66956	.3210	-1.3486	.	0	0	0	1	.	1	3.00000
91	.23904	.14467	1	0	3.26136	1.95171	2.4756	.	.	0	0	0	.	.	1	2.00000
92	.07710	-1.01096	0	1	2.76207	-.23828	-1.4921	-3.2464	.	0	1	1	1	.	1	3.00000
93	-1.33242	-1.10054	0	0	1.03813	-.09112	-2.1251	-4.1523	-4.0354	0	1	1	1	1	1	5.00000
94	-.61076	-.32818	1	1	1.80487	.17488	1.0147	-.5340	-2.6742	0	0	0	1	1	1	4.00000
95	.17352	-.13772	0	1	2.07853	1.18301	1.5571	.6241	-.9585	0	0	0	0	1	1	5.00000
96	.75981	1.08349	1	0	3.46863	3.67304	4.7984	8.0697	5.5528	0	0	0	0	0	1	5.00000
97	1.29159	1.34558	1	0	2.24625	5.66084	5.0383	7.1842	8.5965	0	0	0	0	0	1	5.00000
98	-.32117	-.28179	1	1	-.09897	2.04412	-1.2212	.4520	-1.8431	1	0	1	0	1	1	5.00000
99	-1.75021	-.51765	0	0	.77933	-1.36619	-1.8364	-.6337	-3.0734	0	1	1	1	1	1	5.00000
100	.35359	-.67604	1	1	1.49679	1.57651	.7141	-.8845	-1.2954	0	0	0	1	1	1	5.00000
101	-.72906	-.58414	1	1	1.89076	-.36117	.0861	-1.1424	-3.7753	0	1	0	1	1	1	4.00000
102	-.25727	1.00836	0	0	2.44899	1.38347	2.5072	5.5138	6.2362	0	0	0	0	0	1	5.00000
103	-1.02469	-.28380	1	1	.75445	-1.20608	-.4363	-2.0473	.	0	1	1	1	.	1	3.00000
104	-2.38809	-1.24830	0	0	-.80138	-1.41685	-3.3153	-3.6374	-5.0105	1	1	1	1	1	1	5.00000
105	-1.05430	-.06425	0	1	.57263	-.69113	-.1009	-.6610	-2.6871	0	1	1	1	1	1	4.00000
106	-.33047	-.88539	1	0	2.50732	2.43524	-.9664	.3010	-2.9931	0	0	1	0	1	1	5.00000
107	.30137	-.88986	1	0	1.78408	-.85199	.2316	1.0409	-1.2218	0	1	0	0	1	1	5.00000
108	.30268	.40245	0	1	3.18207	1.99232	5.3352	4.3702	.5091	0	0	0	0	0	1	5.00000
109	.35441	.33086	1	1	1.82292	4.11793	1.1175	1.8818	.	0	0	0	0	.	1	3.00000
110	-2.25445	-.83781	1	0	-.50755	-2.21472	.	.	.	1	1	.	.	.	1	1.00000
111	.27171	.27761	1	0	1.30943	3.04878	.	.	.	0	0	.	.	.	1	1.00000
112	.84412	-.35071	0	1	2.74514	2.33111	1.5601	1.4713	-.1717	0	0	0	0	1	1	5.00000
113	-2.22191	-.33055	1	0	.87890	.96021	-1.6661	-1.4981	-2.6312	0	0	1	1	1	1	4.00000
114	.20320	-.46610	0	1	1.57447	.51696	.2658	.	.	0	0	0	.	.	1	2.00000
115	-.65123	-.29561	0	0	3.07904	1.79637	1.6199	-.5727	.9371	0	0	0	1	0	1	5.00000
116	.09760	-.35222	1	1	1.57115	1.65262	.2215	-.8896	-2.5395	0	0	0	1	1	1	4.00000
117	-.01209	.22196	1	1	1.07782	1.77783	.4368	1.5516	1.9231	0	0	0	0	0	1	5.00000
118	.14541	.47549	0	0	.82845	4.59100	3.1848	3.5297	2.9376	0	0	0	0	0	1	5.00000
119	1.32332	.24377	0	0	3.02146	3.62258	3.4180	3.4074	3.0930	0	0	0	0	0	1	5.00000
120	.04267	-.04242	0	1	-1.69209	2.05759	.6911	-.4967	-.2457	1	0	0	1	1	1	4.00000
121	-.73509	-.70144	1	0	-.59056	.	.	.	.	1	.	.	.	.	0	.04193
122	.08870	.09976	1	1	1.81913	1.91281	.9979	-.3992	.	0	0	0	1	.	0	3.37280
123	.61873	.17883	1	0	2.90754	3.35701	1.9009	2.5949	4.4915	0	0	0	0	0	1	5.00000
124	-.69915	-.36935	1	1	.89786	.06833	-.2021	-1.6254	.	0	0	1	1	.	1	3.00000
125	-.36279	.43059	1	0	1.31479	2.08605	2.6023	2.4108	4.6270	0	0	0	0	0	1	5.00000
126	.92156	1.12093	1	1	2.91254	5.33256	3.1436	3.8006	.	0	0	0	0	.	1	3.00000
127	.58208	-.05555	1	0	3.43979	2.36139	.	.	.	0	0	.	.	.	0	1.52513
128	-.23911	-.34036	1	1	1.23634	1.53869	-.2925	.3988	-3.1326	0	0	1	0	1	1	4.00000
129	-.68982	-.76625	1	0	1.65507	.	.	.	.	0	.	.	.	.	0	.82380
130	.61076	.68245	1	1	2.55327	3.01118	3.4664	2.2845	2.7552	0	0	0	0	0	1	5.00000
131	.59633	.64019	0	1	3.46049	2.99306	2.6137	2.8080	3.1443	0	0	0	0	0	1	5.00000
132	-.87010	-1.07352	1	0	.88431	.01291	-1.3745	-1.3825	.	0	0	1	1	.	1	3.00000
133	-.71970	-.07057	0	1	.44431	.97744	.0234	-1.2402	-.3267	0	0	0	1	1	1	5.00000
134	-1.28609	-1.15535	0	0	.13778	-.05481	-.9250	-5.8109	-3.2322	0	1	1	1	1	1	5.00000
135	.70645	.07633	1	1	3.55179	3.52944	.	.	.	0	0	.	.	.	1	1.00000
136	1.92302	-.06572	1	0	4.08453	3.62378	5.1194	4.6220	3.2721	0	0	0	0	0	1	5.00000
137	1.12250	.91851	0	0	2.23395	2.56364	4.4493	6.7090	6.2773	0	0	0	0	0	1	5.00000
138	-.69010	-.36312	1	1	.95081	-.18727	.0898	-1.9813	.	0	1	0	1	.	1	3.00000
139	.65260	.24312	1	0	3.57041	1.75600	4.1121	2.5215	3.8589	0	0	0	0	0	1	5.00000
140	1.88905	1.57263	0	1	3.93824	5.72694	7.5250	8.0589	7.5761	0	0	0	0	0	1	5.00000
141	-1.07230	-1.31689	0	0	1.58718	1.15241	-1.9385	-1.9838	-7.0240	0	0	1	1	1	1	5.00000
142	.39714	.10963	1	1	3.20175	.79633	2.4875	2.4391	1.2132	0	0	0	0	0	1	5.00000
143	.61618	-.17492	1	1	1.11756	2.06896	1.0829	1.3364	1.0120	0	0	0	0	0	1	5.00000
144	-.44265	.46344	1	0	.33711	.24527	1.6527	3.0028	2.9755	0	0	0	0	0	1	5.00000
145	.93099	1.28903	0	0	2.30113	2.92774	5.0351	5.9411	4.4821	0	0	0	0	0	1	5.00000
146	1.81172	.49652	0	1	4.34436	4.45823	4.7395	4.3215	4.1490	0	0	0	0	0	1	5.00000
147	1.50274	.68617	0	1	3.85555	3.55040	3.5757	4.0708	2.7119	0	0	0	0	0	1	5.00000
148	.94487	.36192	1	0	1.84180	3.00572	3.0632	3.9531	.	0	0	0	0	.	0	3.73937
149	.27677	-.10290	1	0	.93193	1.93093	2.0690	-.2863	1.3004	0	0	0	1	0	1	5.00000
150	.33967	-.45243	0	1	2.53045	1.89381	-.8348	1.6567	-1.3438	0	0	1	0	1	1	5.00000
151	1.99536	1.70920	0	1	4.04212	6.26890	5.6333	7.8296	10.7302	0	0	0	0	0	1	5.00000
152	.83606	1.05884	0	0	2.58359	3.31352	3.9273	4.6849	8.4549	0	0	0	0	0	1	5.00000
153	.00005	-.20619	0	0	2.63856	1.93367	2.3064	-.4552	.4898	0	0	0	1	0	1	5.00000
154	-1.03832	-.46731	0	1	-.78072	.24337	-.6585	-3.0025	-1.8844	1	0	1	1	1	1	5.00000
155	-.01354	.80462	0	1	1.01289	3.51231	1.6707	3.3157	3.4611	0	0	0	0	0	1	5.00000
156	2.25838	.42109	0	0	5.01239	3.76996	6.1267	3.8537	6.6767	0	0	0	0	0	1	5.00000
157	-.03724	-.57441	0	0	2.58708	-.35082	1.5593	.	.	0	1	0	.	.	1	2.00000
158	-.19189	.73068	1	1	1.36533	.22816	2.1730	1.4560	3.4303	0	0	0	0	0	0	4.32596
159	2.97008	1.68494	1	0	5.83596	7.68256	6.6699	8.8312	.	0	0	0	0	.	1	3.00000
160	-1.51754	-.91876	0	1	.64711	-2.27726	-2.8644	-2.7784	-4.0714	0	1	1	1	1	1	5.00000
161	-1.75909	-.72949	1	0	1.54989	-1.11957	-.9704	-3.2907	-4.1555	0	1	1	1	1	1	4.00000
162	-.82730	-1.07255	1	1	.98185	-.55641	-1.8490	-3.3708	.	0	1	1	1	.	1	3.00000
163	-1.85464	-.47876	0	0	-1.14625	-1.17525	-2.4675	-3.2816	-1.8425	1	1	1	1	1	1	5.00000
164	-.86277	.25957	1	1	.85449	1.14281	2.3786	.3916	.	0	0	0	0	.	1	3.00000
165	-.38699	.09674	0	1	.32432	1.93430	.3398	1.5290	-1.1656	0	0	0	0	1	1	5.00000
166	-.00915	-.43372	0	0	1.92988	.95987	1.8129	-.7945	1.3887	0	0	0	1	0	1	5.00000
167	.68682	.90358	1	1	1.15248	3.16791	4.7637	1.8370	5.0124	0	0	0	0	0	1	5.00000
168	-1.14658	-.01981	1	0	1.66861	.68100	-.4157	-2.0146	-1.4678	0	0	1	1	1	1	4.00000
169	.67601	-.14703	1	0	2.37161	4.87556	1.1670	1.4998	.	0	0	0	0	.	1	3.00000
170	.14118	.09057	1	1	1.82803	1.27316	.3270	1.6466	1.3078	0	0	0	0	0	1	5.00000
171	1.27305	.76802	0	0	4.29187	2.50044	5.3756	.	.	0	0	0	.	.	0	2.24255
172	.11688	-.03203	1	1	2.03601	1.64849	.7753	-.1390	.	0	0	0	1	.	0	3.06020
173	-.78686	-.05560	0	1	-.14499	1.23721	.	.	.	1	0	.	.	.	1	1.00000
174	-.79553	-.34250	0	0	.18698	2.90492	.1612	1.3665	-1.5241	0	0	0	0	1	1	5.00000
175	.05136	.05746	0	0	3.77690	2.07403	2.5713	1.3082	2.0160	0	0	0	0	0	1	5.00000
176	.33075	.44715	0	1	1.89866	3.05912	4.0811	1.6993	.	0	0	0	0	.	1	3.00000
177	-.93757	-.39166	1	1	1.32387	.25860	-.7612	-2.4270	-1.4415	0	0	1	1	1	1	4.00000
178	.19596	-.41010	1	0	1.37479	2.18895	.	.	.	0	0	.	.	.	1	1.00000
179	1.47803	-.02713	1	1	4.68584	2.81857	2.8937	1.8371	.4189	0	0	0	0	0	1	4.00000
180	-.25692	-.03932	0	0	1.75970	1.53338	3.2758	.1026	1.5433	0	0	0	0	0	1	5.00000
181	.11901	.08669	0	1	.95181	1.62394	2.5520	.4993	-.0614	0	0	0	0	1	1	4.00000
182	.04883	.20517	0	0	1.23049	1.98136	1.5447	3.6011	2.0991	0	0	0	0	0	1	5.00000
183	-.54833	.02850	0	1	-1.08439	-.83015	.0085	-.0324	-.1787	1	1	0	1	1	1	5.00000
184	2.13117	1.02067	0	0	4.62421	5.78391	7.5485	5.7119	8.0147	0	0	0	0	0	1	5.00000
185	-.64269	-.00664	0	0	2.44307	.10450	.3521	-.7976	.8305	0	0	0	1	0	1	5.00000
186	-.58730	-1.17992	1	1	.16030	.03037	-2.9899	-4.1896	-4.3030	0	0	1	1	1	1	5.00000
187	.40513	.20062	0	0	1.98327	2.06144	2.5311	3.7790	2.8295	0	0	0	0	0	1	5.00000
188	-.99482	-1.07638	1	1	2.21336	1.05931	-1.0955	-2.2969	.	0	0	1	1	.	1	3.00000
189	.02792	.39909	0	1	1.92000	2.17700	2.3449	2.6129	3.1038	0	0	0	0	0	1	5.00000
190	-.25287	-1.07886	0	0	2.70394	1.21082	-.0547	-1.1521	-2.8169	0	0	1	1	1	1	5.00000
191	-.41463	-.35808	0	1	.67699	2.48299	-.6189	-1.0576	-3.5562	0	0	1	1	1	1	5.00000
192	-.51945	-.88294	1	0	2.14835	.50170	.1705	.	.	0	0	0	.	.	1	2.00000
193	-.35445	.04009	1	1	1.75592	1.48239	1.4564	.4854	.	0	0	0	0	.	1	3.00000
194	.14816	-.27481	0	0	3.16884	-.01999	1.7636	3.0988	-.1256	0	1	0	0	1	1	5.00000
195	-.70503	-.85629	1	0	2.47656	1.45448	.1367	-2.9855	-1.5256	0	0	0	1	1	1	5.00000
196	-.89536	.53475	0	1	2.30459	.64831	.3314	.5371	.5744	0	0	0	0	0	1	5.00000
197	1.80492	.62047	1	0	3.99743	5.34524	.	.	.	0	0	.	.	.	1	1.00000
198	-.51684	-.91105	0	1	.87253	-.93240	-1.3916	-2.6483	-4.4383	0	1	1	1	1	1	5.00000
199	-.24262	.19225	1	1	2.85574	3.32801	.	.	.	0	0	.	.	.	1	1.00000
200	-.40904	-.36630	1	0	.09823	-.10709	.4728	.	.	0	1	0	.	.	1	2.00000
201	.70438	.74588	0	1	3.19511	.30281	3.2209	4.1434	3.5161	0	0	0	0	0	1	5.00000
202	-1.20399	-1.15257	0	0	-.16927	.93791	-1.5606	-3.0190	-2.2194	1	0	1	1	1	1	5.00000
203	-1.97796	-.90503	0	0	3.47829	-2.09011	-2.1822	-5.1944	.	0	1	1	1	.	0	3.88167
204	-.23485	.38864	0	1	-.88574	.89245	1.7023	1.8730	1.0033	1	0	0	0	0	1	5.00000
205	.03633	-.05801	1	0	1.16942	.	.	.	.	0	.	.	.	.	0	.90823
206	-.07731	.48185	0	1	1.45883	2.92305	2.3936	2.9022	1.2432	0	0	0	0	0	1	5.00000
207	-.66428	-.08578	0	1	2.66004	.44185	-.0084	-.3133	-.1293	0	0	1	1	1	1	5.00000
208	-.57284	1.08118	1	0	-1.82047	2.86257	.	.	.	1	0	.	.	.	1	1.00000
209	.96140	1.46244	1	1	4.86761	3.04210	6.3521	5.1049	5.7077	0	0	0	0	0	1	4.00000
210	-1.51717	-.13317	0	0	.74559	-.45742	-.2514	-.1382	-.0464	0	1	1	1	1	1	5.00000
211	-.67133	-.13725	0	1	.49661	-1.51821	.0952	.	.	0	1	0	.	.	1	2.00000
212	.61439	.70352	1	0	2.11952	4.23641	.	.	.	0	0	.	.	.	1	1.00000
213	-.56055	-.51686	1	0	2.72512	.90691	-.4008	.	.	0	0	1	.	.	0	2.25449
214	.55415	.42994	1	1	2.20634	1.36637	2.5441	1.9618	1.6438	0	0	0	0	0	1	5.00000
215	-.45979	.09586	0	0	1.28415	.44115	2.6958	1.4898	2.9013	0	0	0	0	0	1	5.00000
216	-.78741	-.01608	0	1	1.63135	1.03186	.3171	-.0021	-.7006	0	0	0	1	1	1	5.00000
217	.64337	.27090	1	1	2.15235	3.71598	.	.	.	0	0	.	.	.	1	1.00000
218	1.91066	.51843	1	0	2.79732	3.20140	4.5945	5.0108	.	0	0	0	0	.	1	3.00000
219	.45194	.86182	1	0	1.58220	3.05502	5.1161	4.7556	5.9127	0	0	0	0	0	1	5.00000
220	1.44111	.73718	1	1	4.28361	2.97884	2.9184	4.1613	5.0214	0	0	0	0	0	1	5.00000
221	-.13292	-.68793	0	1	.79562	.97848	-1.5479	-1.4379	-3.3429	0	0	1	1	1	1	5.00000
222	-1.49256	-.91208	1	0	.81541	-.07198	-.9199	-2.6820	.	0	1	1	1	.	1	3.00000
223	-.96205	.02021	1	0	1.59777	1.51256	.0814	.	.	0	0	0	.	.	1	2.00000
224	.67904	.10402	1	1	2.89468	1.23099	1.2065	1.3965	.	0	0	0	0	.	1	3.00000
225	.26099	.74316	1	0	1.32573	3.13285	5.6127	4.3733	4.6833	0	0	0	0	0	1	5.00000
226	.57353	.59502	1	1	.45966	3.70109	3.9909	3.0327	.	0	0	0	0	.	1	3.00000
227	-.58429	.09623	1	0	1.57256	.18854	1.7569	.	.	0	0	0	.	.	1	2.00000
228	1.49559	-.08482	1	1	2.62823	2.14643	2.8403	1.8235	2.2501	0	0	0	0	0	1	5.00000
229	.83589	.98303	0	0	1.72003	4.33300	6.9382	5.7784	7.1616	0	0	0	0	0	1	5.00000
230	-.88689	-.70250	0	1	1.70117	.32339	.8012	-2.5432	-4.4172	0	0	0	1	1	1	5.00000
231	-1.42021	-.78406	1	0	-.08031	-1.15198	-1.9026	.	.	1	1	1	.	.	1	2.00000
232	-.09998	.34144	0	1	1.01878	.71218	-.3051	.6038	2.5836	0	0	1	0	0	1	5.00000
233	-.33360	-.76436	0	0	1.28773	.40246	.4993	-2.1011	-3.1931	0	0	0	1	1	1	5.00000
234	-.14935	-.11674	1	1	1.65057	1.72668	-.1656	-1.0042	.	0	0	1	1	.	0	3.13954
235	-.46953	-1.21191	1	1	.78629	-1.01869	-2.3918	.	.	0	1	1	.	.	1	2.00000
236	.28170	.00804	0	0	2.44111	2.95884	2.8124	2.7408	1.7382	0	0	0	0	0	1	5.00000
237	.17460	.52202	0	1	2.43332	.18541	.3404	1.8422	2.9677	0	0	0	0	0	1	5.00000
238	-1.35284	-.80308	1	0	1.38098	-.91165	-.5426	.	.	0	1	1	.	.	1	2.00000
239	.18835	.07949	0	1	2.29492	1.84399	1.1760	2.0233	1.7072	0	0	0	0	0	1	5.00000
240	.26069	-.41973	0	0	2.26500	1.24561	.8404	.6910	.7459	0	0	0	0	0	1	5.00000
241	2.36368	1.07823	1	0	2.98746	5.45006	5.1684	8.2627	.	0	0	0	0	.	0	3.71490
242	.22675	.08990	1	1	3.61683	1.24175	2.1171	.	.	0	0	0	.	.	1	2.00000
243	.63111	.01271	0	1	1.91357	2.46623	2.0024	2.6988	-.4691	0	0	0	0	1	1	5.00000
244	-.78009	-1.04561	0	0	.89834	.25795	.	.	.	0	0	.	.	.	1	1.00000
245	.14698	-.28203	0	0	3.21444	1.44039	.2613	.0340	.4171	0	0	0	0	0	1	5.00000
246	-1.74353	-.73401	0	1	.47119	-.54073	-2.1167	-2.5600	-3.2896	0	1	1	1	1	1	5.00000
247	.49905	.11718	0	1	2.44553	2.36253	2.5765	-.4773	1.3587	0	0	0	1	0	1	5.00000
248	-.63865	.07152	1	0	2.46480	.	.	.	.	0	.	.	.	.	0	.14384
249	.54544	.40428	1	1	4.10609	3.98923	2.6538	2.5383	2.7791	0	0	0	0	0	1	5.00000
250	-.26731	-.16508	1	0	2.12660	2.13658	2.6279	1.3735	.3522	0	0	0	0	0	1	5.00000
251	.70052	1.15842	1	1	2.77953	3.33451	4.6458	3.7526	7.8497	0	0	0	0	0	1	5.00000
252	.55452	-.00831	0	0	5.13697	3.05523	4.1173	2.0704	3.8295	0	0	0	0	0	1	5.00000
253	-.14477	-.17449	0	0	.69582	.98272	1.3497	2.5861	1.8437	0	0	0	0	0	1	5.00000
254	.14599	.28644	1	1	2.88660	2.20416	2.9283	1.5380	1.6666	0	0	0	0	0	1	5.00000
255	-.35558	-.70735	0	1	1.57139	-1.89659	-1.3818	-2.1455	-3.0696	0	1	1	1	1	1	5.00000
256	.11597	.51124	0	0	1.88882	1.80446	4.2318	4.1910	3.1857	0	0	0	0	0	1	5.00000
257	.14126	.28433	0	1	.73781	2.03346	.0856	1.1805	.2079	0	0	0	0	0	1	5.00000
258	.15447	-.58522	0	0	2.59595	2.67264	.6623	.9411	.8000	0	0	0	0	0	1	5.00000
259	-1.03795	-.63492	0	0	1.23384	.20967	-.1920	.1718	-2.5625	0	0	1	0	1	1	5.00000
260	-.14565	-.64965	0	1	.57291	-.57529	.2915	-3.5492	-.6172	0	1	0	1	1	1	5.00000
261	.59087	.93617	1	1	2.55530	2.78776	2.0533	.	.	0	0	0	.	.	1	2.00000
262	.05117	.28382	0	0	.26793	1.38145	2.0459	3.9655	2.0846	0	0	0	0	0	1	5.00000
263	1.17089	.60612	0	1	2.18329	2.07883	3.7590	2.4594	4.0120	0	0	0	0	0	1	5.00000
264	-2.35525	-2.20334	1	0	-1.65818	-3.96106	-5.0945	-7.2601	-10.1936	1	1	1	1	1	1	5.00000
265	-.28435	-.59054	0	1	2.70970	.81485	-1.3993	-1.0107	-1.8137	0	0	1	1	1	1	5.00000
266	-.70736	-.37692	1	0	.39145	-1.65989	.	.	.	0	1	.	.	.	0	1.13038
267	-.76113	-.20614	1	0	-.28303	1.29975	1.9848	.6585	-.4831	1	0	0	0	1	1	5.00000
268	1.06936	.51957	0	1	2.59934	2.76011	3.8247	1.0649	4.4364	0	0	0	0	0	1	5.00000
269	.46012	-.33249	0	0	1.55611	3.18682	2.4802	2.7014	1.6899	0	0	0	0	0	1	5.00000
270	.10904	.01248	1	1	.68649	.58469	1.7508	-.6323	.7084	0	0	0	1	0	1	5.00000
271	-.74594	-.07050	1	0	1.06968	.88508	.6898	.9881	.4082	0	0	0	0	0	1	5.00000
272	1.27855	1.23820	0	1	3.35931	4.01513	4.0966	4.8124	6.6490	0	0	0	0	0	1	5.00000
273	-.00250	-.07972	1	1	2.30186	2.46645	-.0992	.	.	0	0	1	.	.	0	2.30906
274	1.96856	2.25017	0	0	5.13835	5.73908	10.0578	11.7197	11.0448	0	0	0	0	0	1	5.00000
275	1.17695	.86242	1	0	3.32270	3.42813	.	.	.	0	0	.	.	.	1	1.00000
276	-2.64239	-.90127	1	1	-.89020	-3.66256	.	.	.	1	1	.	.	.	1	1.00000
277	-.34971	-1.05169	0	1	.44015	-1.33868	-2.9140	-3.9612	.	0	1	1	1	.	1	3.00000
278	.14316	-.32546	0	0	3.09926	.06884	2.2009	.3183	1.2011	0	0	0	0	0	1	5.00000
279	.40836	.01778	1	1	.78044	.54706	1.7724	2.3437	1.8480	0	0	0	0	0	1	5.00000
280	-.70232	-1.14407	1	0	.58563	.90561	.1974	-3.0220	-2.6632	0	0	0	1	1	0	4.49640
281	-.73080	.03505	0	1	1.73504	.63479	1.5713	-.1276	-.1178	0	0	0	1	1	1	5.00000
282	.67471	-.21705	0	0	1.09576	.84366	.8917	2.2258	.5420	0	0	0	0	0	1	5.00000
283	.83196	.71179	1	1	4.08488	4.56261	.	.	.	0	0	.	.	.	1	1.00000
284	-.26249	.13283	1	0	2.67074	2.69776	.7046	.	.	0	0	0	.	.	1	2.00000
285	1.10679	1.09200	0	1	4.00328	4.53683	2.0471	5.5928	4.9623	0	0	0	0	0	1	5.00000
286	1.10708	1.25131	1	0	3.37197	4.05991	3.5478	7.7726	8.2430	0	0	0	0	0	1	5.00000
287	-.48227	-.00776	1	0	.66167	2.10647	1.4073	.	.	0	0	0	.	.	1	2.00000
288	1.48796	.45225	1	1	2.78233	4.21219	3.5880	3.7550	.	0	0	0	0	.	1	3.00000
289	.70854	.02552	0	0	3.55795	3.23076	.	.	.	0	0	.	.	.	0	1.61552
290	-1.47648	-.22842	0	1	.31308	1.86927	-.6025	.0459	-4.2017	0	0	1	0	1	1	5.00000
291	.64878	.31182	0	1	3.42426	2.63534	2.6012	.0015	1.7023	0	0	0	0	0	1	5.00000
292	-.45939	-1.10136	1	0	1.58937	1.24663	-.7777	-1.6443	.	0	0	1	1	.	0	3.25339
293	.13265	-1.17456	0	0	4.17843	.18367	-.1397	-1.1207	-3.2628	0	0	1	1	1	1	5.00000
294	-.74179	-.80840	1	1	1.76078	-.38857	-.4621	.	.	0	1	1	.	.	1	2.00000
295	2.56792	1.86329	1	0	3.21370	7.25255	8.2284	11.4437	.	0	0	0	0	.	0	3.31142
296	.26172	-.27631	1	1	2.91219	2.56489	.7035	1.0819	-.1355	0	0	0	0	1	1	5.00000
297	.53343	.45010	0	1	2.73599	3.01797	1.2610	3.0625	2.0440	0	0	0	0	0	1	5.00000
298	1.06992	.45982	1	0	3.92840	.95166	2.2364	1.6610	.	0	0	0	0	.	1	3.00000
299	1.15515	-.03390	0	0	3.51475	3.61416	3.3683	3.1367	2.6767	0	0	0	0	0	1	5.00000
300	-1.47008	-.63229	1	1	.02270	-1.02115	-1.5220	-.6970	-4.0397	0	1	1	1	1	1	5.00000
301	.08567	-.54771	0	0	1.42120	1.88609	.	.	.	0	0	.	.	.	1	1.00000
302	.77189	-.14147	1	1	2.94557	2.88012	.9167	-.9458	1.7013	0	0	0	1	0	1	4.00000
303	1.82211	1.86921	0	1	2.62155	4.23234	4.4227	7.5605	9.6513	0	0	0	0	0	1	5.00000
304	1.25496	.60083	0	0	2.24885	5.28840	5.4589	3.3881	4.8843	0	0	0	0	0	1	5.00000
305	.79428	.69958	0	1	2.87283	3.37171	4.7555	3.4688	4.2480	0	0	0	0	0	1	5.00000
306	.17425	.82158	1	0	1.29840	2.55636	.	.	.	0	0	.	.	.	1	1.00000
307	1.11323	.70781	0	1	2.10854	3.70508	1.3923	3.2068	3.0192	0	0	0	0	0	1	5.00000
308	-.00686	.02825	1	0	1.95932	.	.	.	.	0	.	.	.	.	0	.00308
309	-.33463	.35571	0	0	2.47728	1.09253	1.0955	3.9945	1.5369	0	0	0	0	0	1	5.00000
310	-.41078	.05855	0	1	2.16211	.60673	.4736	-.2459	.4111	0	0	0	1	0	1	5.00000
311	.66267	1.14142	1	1	2.26005	.	.	.	.	0	.	.	.	.	0	.77451
312	.34910	.23700	0	0	3.17616	3.95649	2.5581	4.9726	2.5895	0	0	0	0	0	1	5.00000
313	-.38143	.43183	1	0	1.32363	2.53138	.5613	2.6909	3.8289	0	0	0	0	0	1	5.00000
314	-.45743	.23675	0	1	.24576	3.19389	1.2358	1.4169	-.2620	0	0	0	0	1	1	5.00000
315	-.35705	-.29061	0	1	2.81622	-.75096	-1.7162	-1.0676	-.2541	0	1	1	1	1	1	5.00000
316	-.46515	.07782	0	0	1.41415	1.94477	.1622	.4376	.2755	0	0	0	0	0	1	5.00000
317	-1.27961	-1.05151	0	1	-.04316	-1.88211	-4.8761	.	.	1	1	1	.	.	1	2.00000
318	-1.39350	-.94048	0	0	.84934	-.03868	-.1686	-1.4894	.	0	1	1	1	.	1	3.00000
319	-.86598	-1.47341	1	0	.80119	-1.13749	-4.3040	-3.3410	-4.8271	0	1	1	1	1	1	5.00000
320	.35062	1.12209	0	1	2.52015	3.11746	3.5692	3.5258	.	0	0	0	0	.	1	3.00000
321	-2.08764	-2.48549	0	0	-.60771	-3.14874	.	.	.	1	1	.	.	.	0	1.46298
322	1.07272	.46122	1	1	4.49015	.13043	1.8328	.	.	0	0	0	.	.	0	2.60975
323	.47416	.00115	1	1	2.75903	2.64398	2.7397	1.2856	2.4165	0	0	0	0	0	1	5.00000
324	-.21578	.54406	1	0	2.99154	2.93573	.	.	.	0	0	.	.	.	1	1.00000
325	-.73112	-.52137	0	0	1.23388	.49256	-.2709	.4453	-2.3017	0	0	1	0	1	1	5.00000
326	-.34927	.34895	1	1	3.65848	1.66318	1.0655	.	.	0	0	0	.	.	1	2.00000
327	.43253	.98601	0	1	2.53675	.91126	3.1327	4.8981	.	0	0	0	0	.	1	3.00000
328	-1.43671	-1.82767	0	0	2.57336	-.36844	-2.5558	-4.4753	-7.2333	0	1	1	1	1	1	5.00000
329	.27713	.35346	0	0	1.53822	3.22689	3.0466	3.1175	.	0	0	0	0	.	1	3.00000
330	.45993	.43161	1	1	1.77954	.74285	3.8415	1.9264	.6125	0	0	0	0	0	1	5.00000
331	.13095	.27918	0	0	.82782	1.99469	3.9856	2.5625	3.1764	0	0	0	0	0	1	5.00000
332	.96600	.72752	1	1	3.83972	3.80737	3.0101	2.7678	4.8301	0	0	0	0	0	1	5.00000
333	-1.96031	-1.23712	1	0	-1.50123	-1.90898	-3.1797	-3.3129	.	1	1	1	1	.	1	3.00000
334	-.92316	-.76520	0	1	1.30615	-1.38269	-.5438	-2.9081	-4.9469	0	1	1	1	1	1	5.00000
335	.34427	.40531	0	0	2.86691	2.52673	2.8823	2.6169	3.2131	0	0	0	0	0	1	5.00000
336	-.24988	-.98978	1	1	2.19899	.49448	-.9100	-3.2232	-4.1808	0	0	1	1	1	1	5.00000
337	-.76646	.02515	0	1	2.66654	-.06629	-.9006	-.3596	-.4279	0	1	1	1	1	1	5.00000
338	.01206	.75163	1	0	4.50515	.18310	2.3655	.	.	0	0	0	.	.	1	2.00000
339	-.52170	-.62382	1	1	.44600	.07026	.	.	.	0	0	.	.	.	1	1.00000
340	1.22810	.54212	0	0	2.82544	5.75867	5.1656	4.2384	5.7239	0	0	0	0	0	1	4.00000
341	1.53199	.89308	0	1	3.55633	5.40056	3.9334	4.4456	5.3364	0	0	0	0	0	1	5.00000
342	-.38270	-.95458	0	0	2.11128	1.30198	.8568	-1.2234	.	0	0	0	1	.	1	3.00000
343	1.54182	1.11182	0	1	2.87734	2.55840	4.5210	5.1822	5.2655	0	0	0	0	0	1	5.00000
344	2.48211	.99300	0	0	2.00769	4.69635	7.9783	8.1535	6.4988	0	0	0	0	0	1	5.00000
345	.39664	-.51061	1	1	2.94490	1.45131	.	.	.	0	0	.	.	.	1	1.00000
346	-1.04604	-.68187	1	0	.93693	.28443	.4294	-.4895	-2.9173	0	0	0	1	1	1	5.00000
347	1.03986	.02461	1	0	5.21507	1.97010	.	.	.	0	0	.	.	.	1	1.00000
348	-.32937	.34023	0	1	1.41204	.30366	-.7011	.6805	2.3553	0	0	1	0	0	1	5.00000
349	-.47072	-.58265	0	1	2.83666	.03151	-1.6553	-1.4610	.	0	0	1	1	.	1	3.00000
350	.30219	.42612	0	0	.59729	2.04666	4.9889	4.6858	5.0675	0	0	0	0	0	1	4.00000
351	2.39021	.68478	1	0	6.01548	5.13754	7.0379	4.9144	.	0	0	0	0	.	1	3.00000
352	-2.15528	-.55597	1	1	.57411	.	.	.	.	0	.	.	.	.	0	.56699
353	-.31927	-.78610	1	1	2.28004	-.70400	-.4628	-1.8531	-4.3594	0	1	1	1	1	1	5.00000
354	.82724	-.22058	1	0	3.30018	3.90436	2.4507	.	.	0	0	0	.	.	0	2.08012
355	-.39705	-.78779	0	1	1.58854	1.14911	-.3107	.	.	0	0	1	.	.	1	2.00000
356	-.93267	-.63637	0	0	1.16577	.83536	-.5269	-3.1681	-4.0784	0	0	1	1	1	1	5.00000
357	-1.93732	-1.25817	1	1	.77669	-.87049	-2.9700	-4.4533	.	0	1	1	1	.	1	3.00000
358	1.54480	.71469	0	0	3.92043	3.38477	4.0130	.	.	0	0	0	.	.	1	2.00000
359	-.69123	-.49492	0	0	1.52325	.50540	.1090	.0716	-1.0111	0	0	0	0	1	1	5.00000
360	.12772	-.30408	1	1	1.16265	1.69530	.	.	.	0	0	.	.	.	1	1.00000
361	-1.47162	-1.25642	1	0	.56751	-1.52838	-2.4773	-3.2293	-4.0510	0	1	1	1	1	1	5.00000
362	.28633	.34224	1	1	1.59118	.66508	2.4258	.	.	0	0	0	.	.	1	2.00000
363	-.57811	-.08086	1	1	.89627	.47221	.2358	-1.6918	.	0	0	0	1	.	1	3.00000
364	-1.65490	-1.65662	1	0	-.61154	-1.34633	-4.0921	.	.	1	1	1	.	.	1	2.00000
365	-1.75606	-1.25979	1	0	1.38824	-.16583	-2.3953	-2.6855	-5.0064	0	1	1	1	1	1	4.00000
366	-1.11715	-.60229	1	1	-.03178	-.50502	-.1321	-1.7503	-3.9258	1	1	1	1	1	1	4.00000
367	.42905	.74060	0	1	1.49257	4.14629	3.1500	2.1100	2.4410	0	0	0	0	0	1	5.00000
368	.10640	.78707	0	0	4.19779	5.59035	2.8585	5.4883	4.6034	0	0	0	0	0	1	4.00000
369	-.63494	-.35546	1	0	.89361	2.06360	.	.	.	0	0	.	.	.	1	1.00000
370	.63489	.53503	1	1	.11556	3.33852	3.2574	3.3904	1.9687	0	0	0	0	0	1	5.00000
371	2.28741	1.62909	0	1	3.46622	5.24344	8.7005	6.7657	10.3605	0	0	0	0	0	1	5.00000
372	2.25405	1.28258	0	0	4.35967	5.32489	7.5891	.	.	0	0	0	.	.	1	2.00000
373	-.64321	.24267	0	1	1.87592	2.06922	-.0318	.4120	.6849	0	0	1	0	0	1	5.00000
374	1.59917	.60048	0	0	4.74561	5.52669	4.3087	5.1316	5.4170	0	0	0	0	0	1	5.00000
375	-1.58605	-.71450	0	0	-.69383	-.61779	-.3862	.	.	1	1	1	.	.	1	2.00000
376	.55291	.53803	1	1	1.40570	3.92393	2.5490	2.5013	2.5457	0	0	0	0	0	1	5.00000
377	.27812	-.37046	0	1	2.52478	2.02842	.0537	.7231	-1.0996	0	0	0	0	1	1	5.00000
378	1.25742	.94691	1	0	3.52044	4.93370	5.7887	.	.	0	0	0	.	.	1	2.00000
379	.90078	-.09265	1	1	1.31545	2.74946	.	.	.	0	0	.	.	.	1	1.00000
380	-.05976	.22291	1	0	2.19168	1.61052	2.4314	3.4646	3.5457	0	0	0	0	0	1	5.00000
381	-.55965	-.32006	0	1	2.91559	2.41837	.5664	-.2218	-1.2113	0	0	0	1	1	1	5.00000
382	-1.48789	-1.00714	1	0	.59375	.	.	.	.	0	.	.	.	.	0	.34603
383	.15068	.07435	1	0	2.55807	2.62902	1.3147	2.8800	1.5686	0	0	0	0	0	1	5.00000
384	.68337	.13832	1	1	2.08995	2.09577	.8978	1.9370	-.4623	0	0	0	0	1	1	5.00000
385	.51669	.91266	1	0	5.12363	4.84908	3.2670	3.5259	.	0	0	0	0	.	0	3.83211
386	-1.28801	-.90163	1	1	.91483	.	.	.	.	0	.	.	.	.	0	.63402
387	-.91500	-1.16124	0	0	1.93378	-.74744	-1.4233	-2.8586	-2.9150	0	1	1	1	1	1	5.00000
388	-.80395	-.90013	1	1	-.20790	-.56774	.	.	.	1	1	.	.	.	1	1.00000
389	.35910	.87522	1	1	2.57872	1.79314	3.9128	2.1868	.	0	0	0	0	.	1	3.00000
390	1.65599	1.00780	0	0	3.12167	6.55165	5.7061	8.7409	8.1566	0	0	0	0	0	1	5.00000
391	.41987	.76582	1	1	3.37326	2.40884	1.5447	.9484	3.1256	0	0	0	0	0	1	5.00000
392	1.11814	.64494	0	0	2.95829	3.91316	4.9721	.	.	0	0	0	.	.	1	2.00000
393	.94908	.56103	1	0	2.87223	2.94797	4.4267	3.8669	.	0	0	0	0	.	1	3.00000
394	.90443	-.30178	0	1	2.60570	2.38810	.8177	-.8092	-1.9446	0	0	0	1	1	1	5.00000
395	.20127	.12143	1	1	1.39559	2.73439	2.3608	-.8051	.	0	0	0	1	.	1	3.00000
396	-.51177	-.03855	0	0	.50054	1.01973	1.3278	1.1842	1.2583	0	0	0	0	0	1	5.00000
397	-.78497	-.70388	0	0	1.62622	1.25624	-2.0725	.3230	-2.7735	0	0	1	0	1	1	5.00000
398	-.93259	-.18837	0	1	1.92809	.93081	-1.1437	.	.	0	0	1	.	.	1	2.00000
399	1.27822	.33845	0	0	4.08943	3.08393	3.8435	4.9140	3.6968	0	0	0	0	0	1	5.00000
400	1.12797	.42534	1	1	3.87676	2.34754	1.3774	2.9253	.4634	0	0	0	0	0	1	5.00000
401	.05263	.27449	0	0	3.67838	.89955	2.0697	3.2347	1.6560	0	0	0	0	0	1	5.00000
402	-2.89971	-1.33779	0	1	-.35953	-3.65887	-5.9068	-7.0473	-6.7769	1	1	1	1	1	1	5.00000
403	.11902	.72219	0	1	4.22234	4.62343	2.7114	1.9954	1.0009	0	0	0	0	0	1	4.00000
404	-1.63348	-.73529	1	0	2.43502	-2.60310	.	.	.	0	1	.	.	.	1	1.00000
405	.76893	.48061	1	1	2.76469	2.73591	3.0298	.	.	0	0	0	.	.	1	2.00000
406	-.43972	.14528	0	0	.94997	.34957	.2856	2.3856	1.7804	0	0	0	0	0	1	5.00000
407	1.53329	.91124	0	0	4.88778	3.91987	4.0638	4.3478	6.2510	0	0	0	0	0	1	5.00000
408	.65547	.48046	1	1	2.16142	3.22354	2.3058	4.5870	1.0346	0	0	0	0	0	1	5.00000
409	-.24130	.28919	1	0	.41062	-.37772	.	.	.	0	1	.	.	.	1	1.00000
410	.17325	.16453	1	1	.78442	.70551	.	.	.	0	0	.	.	.	1	1.00000
411	1.80561	1.38821	1	0	4.57131	4.15303	5.6657	8.9178	8.4128	0	0	0	0	0	1	5.00000
412	1.11886	-.03372	0	1	1.76069	3.44677	2.2321	2.4016	-.1346	0	0	0	0	1	1	5.00000
413	1.50327	1.76855	0	1	3.30751	7.72165	5.7855	7.2887	7.9496	0	0	0	0	0	1	5.00000
414	.01721	1.35527	0	0	.38393	4.92793	4.9500	5.2220	7.8690	0	0	0	0	0	1	5.00000
415	-.85907	-.89400	1	1	-.38492	-1.03286	-.9234	-1.9703	-2.2354	1	1	1	1	1	1	4.00000
416	.43815	.08604	0	0	2.58437	3.31937	1.7677	2.1581	2.5175	0	0	0	0	0	1	5.00000
417	.73394	.50600	0	0	4.13560	3.35263	4.2918	3.3394	.	0	0	0	0	.	1	3.00000
418	1.20459	-.14502	1	1	2.40584	1.16421	2.2627	.9444	.	0	0	0	0	.	1	3.00000
419	.15855	-.36144	1	1	2.71977	.41650	-.1198	-.9380	-.7611	0	0	1	1	1	1	5.00000
420	-1.18074	-.09744	1	0	.24808	.18259	-.4386	-.2267	.	0	0	1	1	.	0	3.91013
421	-1.24728	-.21949	1	0	1.31336	1.47047	1.0379	-.8568	-1.3771	0	0	0	1	1	1	4.00000
422	-.85408	1.07244	0	1	.36063	3.98352	2.7235	2.8203	4.5749	0	0	0	0	0	1	5.00000
423	.92308	.99775	0	0	4.71416	4.39211	4.6966	.	.	0	0	0	.	.	1	2.00000
424	.02215	.30552	0	1	3.09337	1.13469	.1580	1.0426	-.2866	0	0	0	0	1	1	5.00000
425	-1.13305	-.62949	0	0	-.34064	.21543	.	.	.	1	0	.	.	.	1	1.00000
426	.39376	.21768	0	1	2.80414	.19476	1.4273	1.5057	2.8404	0	0	0	0	0	1	5.00000
427	-.83286	-1.43419	1	1	2.37609	-1.87316	-3.0135	-3.2428	-6.0688	0	1	1	1	1	1	4.00000
428	-.17218	-.48551	1	0	1.41402	2.79910	.	.	.	0	0	.	.	.	0	1.05184
429	.66418	-.09459	1	0	3.04018	.37036	1.2878	1.7757	1.1335	0	0	0	0	0	1	5.00000
430	.36450	-.37205	1	1	2.74994	1.71213	1.2223	.7582	-.9191	0	0	0	0	1	0	4.32009
431	.37493	-.41104	0	1	.93061	2.18102	.1155	-.8036	-2.2334	0	0	0	1	1	1	5.00000
432	-.23244	-.22209	0	0	2.40880	2.52021	1.3012	.	.	0	0	0	.	.	1	2.00000
433	.00526	-.26188	0	1	2.46566	.44038	2.6670	-.7529	-.4857	0	0	0	1	1	1	5.00000
434	-1.27593	.08146	1	0	.60831	1.49167	.2789	-.4936	-.3063	0	0	0	1	1	1	5.00000
435	-.36598	.46663	1	0	1.37319	2.90434	3.3102	5.5635	3.0023	0	0	0	0	0	1	5.00000
436	-.51298	-.83674	1	1	.33354	-.11286	-3.1746	-2.1559	-4.4566	0	1	1	1	1	0	4.63795
437	1.26799	-.11642	0	0	4.08645	2.63346	1.4450	4.3843	2.1688	0	0	0	0	0	1	5.00000
438	-1.04364	-.41295	1	1	2.02952	-.26995	-.2595	-2.8622	-1.1304	0	1	1	1	1	1	5.00000
439	.35571	-.07350	0	1	1.73725	2.07461	1.5932	1.3411	-.4493	0	0	0	0	1	1	5.00000
440	-.20606	-.35140	0	0	1.91365	1.26839	.2795	.4843	-.7866	0	0	0	0	1	1	5.00000
441	-1.88210	-.61167	0	1	1.40052	-.86585	-4.1420	-1.2415	-3.0629	0	1	1	1	1	1	5.00000
442	.14848	-.05303	1	0	2.40175	2.36169	1.8226	1.6483	.5297	0	0	0	0	0	1	5.00000
443	-1.34697	-.97642	0	0	-.10053	.03927	-.1751	-3.3923	-4.8109	1	0	1	1	1	1	5.00000
444	.41871	-.61324	1	1	2.56578	3.51344	.8004	-1.0671	-2.3003	0	0	0	1	1	1	5.00000
445	-1.24653	-.67156	0	1	.31765	-.04230	-.8038	-1.7029	-3.9171	0	1	1	1	1	1	5.00000
446	1.06377	.92680	1	0	3.24286	3.48312	6.9054	4.7434	7.4106	0	0	0	0	0	1	5.00000
447	.70965	-.38072	0	1	2.79162	1.93656	.8010	-.4435	-1.7157	0	0	0	1	1	1	5.00000
448	-.73640	.46462	1	0	.30288	2.51242	2.6472	.8576	1.7538	0	0	0	0	0	1	5.00000
449	-1.43620	-.55594	1	1	.44914	-.08344	-.1813	-1.8016	-2.4164	0	1	1	1	1	1	5.00000
450	1.88655	.93884	1	0	4.72507	5.04908	4.6057	7.5506	6.3395	0	0	0	0	0	1	4.00000
451	.02262	.35192	1	1	1.71202	1.40694	1.6931	1.3872	1.4033	0	0	0	0	0	1	4.00000
452	-1.11732	-.30949	0	0	-.13688	1.27198	-1.1618	-.1724	.	1	0	1	1	.	1	3.00000
453	-2.63723	-1.86319	0	0	-.04451	-1.52463	-4.0496	.	.	1	1	1	.	.	1	2.00000
454	-.32650	-.26051	0	1	2.73599	.45985	.5550	-.4097	-1.8037	0	0	0	1	1	1	5.00000
455	.66551	.57259	0	1	.72756	4.34633	2.8556	3.6379	.	0	0	0	0	.	1	3.00000
456	.66231	.05648	1	0	2.24669	3.26776	.	.	.	0	0	.	.	.	1	1.00000
457	-1.30959	-1.21294	1	1	.54536	.05695	-4.2596	-2.4571	-6.6047	0	0	1	1	1	1	5.00000
458	-1.62622	-.53457	1	0	-.36586	-.62390	-.4494	.	.	1	1	1	.	.	1	2.00000
459	-.56640	-.62201	0	0	2.38180	.21640	.3293	.2804	-.7952	0	0	0	0	1	1	5.00000
460	2.00761	.36230	1	1	4.22888	1.96142	2.0493	5.3188	3.4999	0	0	0	0	0	1	5.00000
461	-1.18253	-.99169	0	0	2.23807	-.79437	-2.6395	-2.3545	-4.2417	0	1	1	1	1	0	4.12976
462	.38903	.73795	0	1	2.46495	1.91479	3.8520	3.5543	.	0	0	0	0	.	0	3.76519
463	-.50210	-.49505	1	1	2.79576	2.29311	1.0706	.8629	-2.1824	0	0	0	0	1	0	4.15154
464	.75620	.73415	1	0	.99290	4.44869	3.8196	4.3864	4.3214	0	0	0	0	0	1	5.00000
465	.43553	.56028	1	1	2.20048	.19897	2.2935	2.6895	1.7156	0	0	0	0	0	1	5.00000
466	.08852	.75672	1	0	.80899	2.75447	.	.	.	0	0	.	.	.	1	1.00000
467	.78803	-.08480	0	1	3.88581	2.31049	1.8870	.4947	2.1541	0	0	0	0	0	1	5.00000
468	.39698	-.02873	1	0	2.36030	2.12355	4.0887	.	.	0	0	0	.	.	0	2.30547
469	1.44198	1.33716	0	1	3.85267	3.33134	4.6111	5.8774	6.7297	0	0	0	0	0	1	5.00000
470	-.59640	.04298	0	0	3.39258	.66608	2.8395	.	.	0	0	0	.	.	1	2.00000
471	1.18323	.46830	1	1	2.57336	4.24826	1.7592	1.6037	2.8221	0	0	0	0	0	1	5.00000
472	1.07318	.69180	0	0	3.73960	3.51066	4.8637	3.5262	4.8175	0	0	0	0	0	1	5.00000
473	1.07356	.67379	0	0	2.45559	3.62036	6.7650	4.6582	5.4029	0	0	0	0	0	1	5.00000
474	-1.07905	-.37073	1	1	1.31452	.72754	.	.	.	0	0	.	.	.	1	1.00000
475	-.14781	.51613	0	0	2.05989	3.43248	2.2651	4.7806	4.1574	0	0	0	0	0	1	5.00000
476	.42832	-.41905	0	1	1.27291	3.40624	2.4568	.2535	-.6078	0	0	0	0	1	1	5.00000
477	-.38223	.40866	1	0	1.95547	2.13196	.	.	.	0	0	.	.	.	0	1.50069
478	.07666	.36633	1	1	1.43493	.56713	1.2479	1.5980	1.7726	0	0	0	0	0	1	5.00000
479	-.59297	.51273	1	1	2.68046	1.03703	.9684	1.4505	.	0	0	0	0	.	1	3.00000
480	-.54784	.08284	0	0	.32724	1.35940	2.1300	.4992	.1360	0	0	0	0	0	1	5.00000
481	1.89521	1.44327	1	1	5.87873	5.58953	5.0426	6.8093	7.3972	0	0	0	0	0	1	5.00000
482	-.46207	.46450	0	0	1.71743	2.11223	1.7300	1.0486	3.5190	0	0	0	0	0	1	5.00000
483	-.30453	-.56163	0	1	.87697	.62462	.8824	-.1858	-1.8334	0	0	0	1	1	1	5.00000
484	-.31162	-.78822	0	0	2.16125	-1.18103	.0150	-.7218	-1.8415	0	1	0	1	1	1	5.00000
485	1.51107	.69692	1	0	2.58753	3.53115	4.6267	.	.	0	0	0	.	.	1	2.00000
486	-.06976	.00578	1	1	1.03696	1.86620	2.0451	.3260	.	0	0	0	0	.	1	3.00000
487	-.20311	-.19051	1	1	4.27442	1.70569	-.4946	.5618	.	0	0	1	0	.	1	3.00000
488	-.03441	-1.25815	1	0	3.54888	1.33588	-.4810	.3002	-3.1015	0	0	1	0	1	1	5.00000
489	.61547	-.04116	1	0	3.07100	3.06594	1.1245	1.6545	2.4693	0	0	0	0	0	1	5.00000
490	-1.08792	.11672	1	1	1.15956	-.08863	.	.	.	0	1	.	.	.	1	1.00000
491	.96237	.34274	1	1	2.86070	4.78810	1.1919	.	.	0	0	0	.	.	1	2.00000
492	1.45726	.71327	0	0	4.04844	7.07760	6.2629	4.6932	.	0	0	0	0	.	1	3.00000
493	-.70974	-.89779	1	0	1.47657	1.40424	.	.	.	0	0	.	.	.	0	1.32340
494	.87496	1.06474	1	1	1.81210	4.64256	5.4722	4.8942	4.7620	0	0	0	0	0	1	5.00000
495	.48557	.50129	0	0	2.85716	2.49298	5.7476	4.4599	4.2559	0	0	0	0	0	1	5.00000
496	-1.05933	-.95521	1	1	1.13534	.	.	.	.	0	.	.	.	.	0	.59576
497	.67561	.79504	1	1	2.12268	3.72197	3.5885	3.9725	3.6910	0	0	0	0	0	1	5.00000
498	-.55650	.04111	1	0	.13542	1.11898	1.1050	3.5686	1.7992	0	0	0	0	0	1	5.00000
499	1.60611	.60228	1	1	2.98022	4.07901	4.2042	5.0502	6.5150	0	0	0	0	0	1	5.00000
500	-.53787	.46870	1	0	2.91396	1.67290	2.2525	2.4381	3.1609	0	0	0	0	0	1	5.00000
501	1.08656	.52347	0	1	2.12042	4.05426	3.7858	3.0598	3.8463	0	0	0	0	0	1	5.00000
502	1.64119	1.09237	1	0	5.43954	3.49765	3.7114	7.9632	7.5239	0	0	0	0	0	1	5.00000
503	.09462	.27547	0	0	2.89326	2.07443	2.7160	2.8635	3.8711	0	0	0	0	0	1	5.00000
504	-.63522	.29924	1	1	.57224	-.14566	.8573	.9479	.6161	0	1	0	0	0	1	5.00000
505	-1.02687	-.05878	1	1	-.99456	1.08201	2.4842	.	.	1	0	0	.	.	0	2.67811
506	.06405	.17216	0	0	2.07353	.60751	1.9425	1.8513	.9850	0	0	0	0	0	1	5.00000
507	-.68859	-.55815	0	1	2.68531	-.18068	-.7002	-1.5896	-1.0268	0	1	1	1	1	1	5.00000
508	-1.23012	-.88366	1	0	2.14204	.59348	.	.	.	0	0	.	.	.	1	1.00000
509	.20035	-.15947	0	0	2.04556	2.87368	3.4963	.7824	1.9743	0	0	0	0	0	1	5.00000
510	.64402	-.35695	1	1	2.41827	1.00229	.6606	.1944	-1.4614	0	0	0	0	1	1	5.00000
511	.75175	.68327	0	0	2.94140	4.08066	4.6284	6.2002	.	0	0	0	0	.	1	3.00000
512	.39793	.71253	0	1	1.66694	5.19466	2.9327	3.0162	2.6968	0	0	0	0	0	1	5.00000
513	-.24336	.71827	0	1	1.00542	1.31250	1.2521	3.9594	2.2878	0	0	0	0	0	1	5.00000
514	1.87148	.66219	0	0	2.37989	3.01632	4.8992	4.8610	4.3045	0	0	0	0	0	1	5.00000
515	-.85900	-.25263	1	1	1.65119	.14351	-1.5123	-1.4685	-1.1602	0	0	1	1	1	1	5.00000
516	.90673	.10001	1	0	2.46696	5.09365	3.6907	.	.	0	0	0	.	.	1	2.00000
517	.15812	.72142	0	0	.78035	3.24756	3.6067	3.4235	3.2712	0	0	0	0	0	1	5.00000
518	-.87638	-.72219	0	1	-.29547	-.78048	-2.3510	-3.6101	-5.6757	1	1	1	1	1	1	5.00000
519	.05012	.32143	0	1	.75507	.84490	1.3404	1.0322	3.5709	0	0	0	0	0	1	5.00000
520	-.15006	-.96236	1	0	1.88767	1.20390	-.6215	-2.2751	-3.0665	0	0	1	1	1	1	5.00000
521	-1.04507	-1.14120	0	0	.28759	-.49810	-1.3137	-1.8021	-3.0902	0	1	1	1	1	1	5.00000
522	1.40232	.75430	0	1	4.08252	4.59387	3.2488	3.2695	1.8531	0	0	0	0	0	1	5.00000
523	2.64765	.66219	1	0	5.38333	5.18092	6.1300	5.1276	7.5221	0	0	0	0	0	1	5.00000
524	-1.17210	-.71586	0	1	1.17478	-.43348	-2.5526	-1.5950	-4.3121	0	1	1	1	1	1	5.00000
525	-1.84021	-.13767	1	1	.13271	-2.39479	-.1805	-1.9868	-2.3115	0	1	1	1	1	1	5.00000
526	-.05785	.41489	1	0	2.43951	1.54291	1.2696	3.7037	1.6654	0	0	0	0	0	1	5.00000
527	-.23217	-.64611	0	1	1.49002	-.31746	.2479	-.4246	-3.4627	0	1	0	1	1	1	5.00000
528	-1.28273	-.20584	1	0	1.18198	.62412	.2551	-.3654	1.0974	0	0	0	1	0	1	5.00000
529	-.38504	-.39431	1	0	1.15413	1.53011	-.2694	-.2676	.	0	0	1	1	.	1	3.00000
530	.70555	.26498	1	1	3.28308	2.02609	2.5138	-1.1593	.	0	0	0	1	.	1	3.00000
531	-.59711	-.56322	1	0	2.41479	.84752	-2.0544	-.1819	.	0	0	1	1	.	1	3.00000
532	1.46041	.26199	1	1	4.08119	3.35768	2.8209	2.9922	1.8428	0	0	0	0	0	1	5.00000
533	.40156	1.14955	1	1	2.25666	3.98601	3.7621	6.0517	5.3512	0	0	0	0	0	1	5.00000
534	-1.66433	-.31268	0	0	1.54629	.18463	-1.6100	-.8419	-.3430	0	0	1	1	1	1	5.00000
535	-2.73314	-2.01560	0	1	-.61327	-2.79930	-5.1889	-8.9085	-10.4236	1	1	1	1	1	1	5.00000
536	.85298	.66160	0	0	2.30480	4.31715	5.6607	4.4327	6.7868	0	0	0	0	0	1	5.00000
537	-.36720	.58280	1	1	-.61550	3.49040	.	.	.	1	0	.	.	.	1	1.00000
538	-1.06214	-.16962	0	0	1.97690	1.01757	.1773	.3909	-.1052	0	0	0	0	1	1	4.00000
539	1.46098	.85990	1	0	3.01388	4.01462	5.7533	5.3680	6.8245	0	0	0	0	0	1	4.00000
540	1.43608	.86994	0	1	4.11621	4.64626	4.8484	4.4420	4.0858	0	0	0	0	0	1	5.00000
541	-1.33971	-.68102	0	1	.14723	-.52618	-2.7523	-3.2777	-3.8819	0	1	1	1	1	1	5.00000
542	.43248	.63411	0	0	4.54168	3.04609	2.1079	5.3862	4.6078	0	0	0	0	0	1	5.00000
543	2.14266	1.56232	1	1	3.43235	5.40774	7.9170	9.3546	9.9816	0	0	0	0	0	1	5.00000
544	.31868	-.46731	1	0	3.71633	.24724	.	.	.	0	0	.	.	.	1	1.00000
545	1.50634	1.25031	0	0	2.41638	3.16879	6.6181	8.9048	6.7451	0	0	0	0	0	1	5.00000
546	.68694	.43946	1	1	3.40977	2.58267	1.5864	3.3362	1.7706	0	0	0	0	0	1	5.00000
547	-.45962	.01535	1	1	1.22427	1.87662	.	.	.	0	0	.	.	.	1	1.00000
548	.75307	1.46128	0	0	2.99471	1.91219	5.0498	6.5490	7.0737	0	0	0	0	0	1	5.00000
549	-.19059	-.54595	0	1	1.73711	-.20545	.1621	-3.7160	-1.7168	0	1	0	1	1	1	5.00000
550	.42450	-.03591	0	0	3.21783	1.80037	.	.	.	0	0	.	.	.	0	1.33636
551	1.07317	.08215	0	1	2.79412	1.47098	1.6604	.4774	2.1495	0	0	0	0	0	1	5.00000
552	-.38168	-.98537	0	0	2.38532	1.00053	-2.5075	-2.7597	-3.3275	0	0	1	1	1	1	5.00000
553	-1.02814	-.94434	0	0	.83518	-1.06301	-1.9018	-1.9791	-2.8429	0	1	1	1	1	1	5.00000
554	-.93045	-.44967	1	1	1.34918	-.72006	-.0763	-2.2286	-3.7951	0	1	1	1	1	1	5.00000
555	-.12097	.44908	1	1	2.17356	1.34635	2.2536	2.5631	.7032	0	0	0	0	0	1	5.00000
556	-1.99505	-1.96109	0	0	-.16471	-2.45791	-2.6151	-6.0362	.	1	1	1	1	.	1	3.00000
557	-.59973	-.33745	0	0	1.33798	.79101	.2529	-1.3903	.	0	0	0	1	.	1	3.00000
558	-.09293	-.11381	1	1	1.85249	.81465	.9893	.3446	.	0	0	0	0	.	1	3.00000
559	1.09189	.59113	1	0	4.65445	.	.	.	.	0	.	.	.	.	0	.34469
560	1.59056	-.21513	0	1	3.26545	2.88010	2.3687	1.3025	1.0242	0	0	0	0	0	1	5.00000
561	-.08495	-.50704	1	1	3.39779	.01517	-.6435	-1.8706	.	0	0	1	1	.	1	3.00000
562	-.39525	-.85562	1	0	2.70584	.12672	-.9171	.	.	0	0	1	.	.	1	2.00000
563	-.91901	-.04611	1	0	1.71486	1.52429	.	.	.	0	0	.	.	.	1	1.00000
564	-.27633	.56842	1	1	1.74589	1.18368	1.7434	2.1884	1.2515	0	0	0	0	0	1	4.00000
565	.01118	.58856	0	1	2.04942	.87929	1.0169	3.3314	.7291	0	0	0	0	0	1	5.00000
566	-1.05375	-.40266	0	0	-.25003	1.00818	.4645	-.2460	-1.7075	1	0	0	1	1	1	4.00000
567	-1.22072	-.62412	0	0	-.87260	-1.00085	-.8403	-.2877	.	1	1	1	1	.	0	3.03411
568	.12479	-.28848	1	1	.24347	1.85781	.8526	.	.	0	0	0	.	.	1	2.00000
569	-1.14945	-.42550	1	0	.18958	-.61271	-.2000	-2.2173	-.9315	0	1	1	1	1	1	5.00000
570	.87695	.90071	0	1	2.56267	2.52031	3.6555	4.6180	3.9851	0	0	0	0	0	1	5.00000
571	1.40318	.55371	1	0	5.50248	5.12005	5.4172	4.0128	6.3056	0	0	0	0	0	1	5.00000
572	-1.14927	-.91950	0	1	1.18670	.49391	-2.0864	-3.8825	-6.1175	0	0	1	1	1	1	5.00000
573	1.73061	1.49314	1	0	2.61555	6.54216	4.5938	7.4375	8.8358	0	0	0	0	0	1	5.00000
574	1.58346	1.27132	0	1	3.46898	4.15857	5.4376	4.9929	6.1699	0	0	0	0	0	1	5.00000
575	.76162	.34887	0	1	4.21163	2.44787	2.4075	2.1616	1.2579	0	0	0	0	0	1	5.00000
576	2.14013	1.72878	0	0	4.46779	4.89894	6.3568	6.5490	11.0092	0	0	0	0	0	1	5.00000
577	-.61072	-.36361	1	0	2.12281	.93397	1.6574	.1190	-1.3143	0	0	0	0	1	1	5.00000
578	-.67931	.52838	0	1	2.58149	1.87484	2.8874	1.5104	4.2482	0	0	0	0	0	1	5.00000
579	-.11590	.79280	1	0	1.44309	3.88023	.	.	.	0	0	.	.	.	1	1.00000
580	-2.64382	-1.66113	1	1	1.18336	-3.00876	-3.9175	.	.	0	1	1	.	.	1	2.00000
581	.47289	.54039	0	0	1.73770	2.98915	2.7765	3.0836	2.4866	0	0	0	0	0	1	5.00000
582	.00781	.32939	1	1	.97991	2.48945	1.4227	.	.	0	0	0	.	.	1	2.00000
583	-.10253	.21307	0	1	.97659	1.13100	2.5221	2.7965	1.8934	0	0	0	0	0	1	5.00000
584	.11997	.46333	0	0	3.06487	1.55513	3.6906	3.8738	.	0	0	0	0	.	1	3.00000
585	.42272	.07272	1	0	3.29070	3.88379	3.2024	3.6525	2.9286	0	0	0	0	0	1	4.00000
586	.94322	.16876	0	1	3.58289	3.71639	2.0559	3.2051	1.6067	0	0	0	0	0	1	5.00000
587	.32231	.57996	0	1	2.13119	1.44974	.1018	1.9554	2.8024	0	0	0	0	0	1	5.00000
588	-1.41549	-.71024	1	0	2.00008	1.76082	.	.	.	0	0	.	.	.	1	1.00000
589	-2.61126	-.48571	0	0	-1.40630	-1.64590	-2.2350	-1.9860	-4.8067	1	1	1	1	1	1	5.00000
590	-.68114	-.58514	1	1	1.35080	-.31036	.	.	.	0	1	.	.	.	0	1.80367
591	-1.05637	-1.38012	0	0	.35903	-3.81017	.	.	.	0	1	.	.	.	1	1.00000
592	.53743	.22083	0	1	4.20552	2.72176	.2580	2.3712	.5253	0	0	0	0	0	1	5.00000
593	-.33145	-1.13237	0	1	2.65612	-.47956	-1.0115	.	.	0	1	1	.	.	1	2.00000
594	.10050	.02561	1	0	1.98247	1.96085	.	.	.	0	0	.	.	.	1	1.00000
595	-.52589	-.63130	0	1	2.84094	.65739	.9269	-.5792	-3.2651	0	0	0	1	1	1	5.00000
596	1.58695	1.05784	0	0	3.24056	5.69643	4.9256	5.1638	8.5660	0	0	0	0	0	1	5.00000
597	.54592	.41456	1	0	4.35018	2.07630	2.0101	3.7257	3.9767	0	0	0	0	0	1	5.00000
598	-.44222	-.49737	0	1	1.64726	-1.16602	-.5249	-.5855	-4.0377	0	1	1	1	1	1	4.00000
599	.87016	-.09606	0	0	1.68441	2.37621	2.7920	2.8298	3.2181	0	0	0	0	0	1	5.00000
600	1.18110	-.14070	1	1	3.36230	1.69760	2.5638	.6918	-.1741	0	0	0	0	1	1	5.00000
601	-.64992	-.34025	0	0	.27179	2.30570	-1.2721	-.8194	-.9131	0	0	1	1	1	1	4.00000
602	.68929	.79040	0	1	1.31723	.81626	4.2172	3.5154	2.1945	0	0	0	0	0	1	5.00000
603	.05353	-.06104	0	1	1.13209	.80862	3.0472	-.7958	-1.8284	0	0	0	1	1	1	5.00000
604	.33785	.24649	0	0	2.47479	1.09179	3.0112	.	.	0	0	0	.	.	1	2.00000
605	.22349	.34679	1	1	1.14105	2.76013	.	.	.	0	0	.	.	.	1	1.00000
606	1.43194	1.54074	1	0	3.60453	4.68952	5.0390	7.2425	10.6193	0	0	0	0	0	1	5.00000
607	-.41477	-.71748	1	1	1.05977	-.25199	-3.2563	-4.0854	-3.1094	0	1	1	1	1	1	4.00000
608	-.52301	-.66540	1	0	2.22453	1.68352	-.3667	-1.6693	.	0	0	1	1	.	1	3.00000
609	2.85266	1.97771	1	0	3.85924	8.72550	8.4345	11.7687	.	0	0	0	0	.	1	3.00000
610	2.16514	1.30329	1	1	3.30254	5.82515	5.2611	4.9175	7.4871	0	0	0	0	0	1	5.00000
611	-.91297	-1.18157	1	0	1.32055	-.05012	-.6953	.	.	0	1	1	.	.	1	2.00000
612	-.65929	-.25775	0	1	2.54821	-1.82888	3.0288	-.6657	2.2101	0	1	0	1	0	1	4.00000
613	.04389	.60841	1	1	1.70544	1.37933	1.5122	4.9471	1.8142	0	0	0	0	0	1	5.00000
614	.31221	-.14044	0	0	1.50177	1.26813	1.9643	.5975	2.0805	0	0	0	0	0	1	5.00000
615	1.46108	.92309	1	1	5.28177	3.54233	4.8061	4.5338	5.7569	0	0	0	0	0	1	5.00000
616	.37611	1.00501	0	0	3.27033	2.10380	3.1382	4.2142	6.1491	0	0	0	0	0	1	4.00000
617	-.42224	.52255	0	1	.81517	2.90303	.9907	.8076	2.4375	0	0	0	0	0	1	5.00000
618	-.06060	-.08741	1	0	3.23326	1.84077	3.0776	2.5582	2.6847	0	0	0	0	0	1	5.00000
619	-1.12127	-1.05776	1	0	1.06557	-.73622	-.1299	-1.8199	-4.1501	0	1	1	1	1	1	5.00000
620	-1.35300	-1.01537	1	1	-.21955	.	.	.	.	1	.	.	.	.	0	.84761
621	.08970	.09397	1	0	2.55125	.69291	2.9433	3.2100	.3802	0	0	0	0	0	1	5.00000
622	.02105	-.00211	1	1	2.25725	-.13248	2.3396	-.6108	1.7139	0	1	0	1	0	1	5.00000
623	-.15515	-.09029	0	1	3.03298	1.01770	-1.2164	1.0071	-1.7285	0	0	1	0	1	1	5.00000
624	-.80208	.06963	1	0	.83509	-.14480	-.3767	.	.	0	1	1	.	.	1	2.00000
625	-.32288	-.86699	1	0	.56055	2.24825	.5663	-.8913	-2.2496	0	0	0	1	1	1	4.00000
626	-.77741	-.09408	0	1	.70300	-1.19994	-1.9487	.0995	.	0	1	1	0	.	1	3.00000
627	-1.38972	-.21270	1	1	1.44625	-.82163	-.2407	-2.8882	-3.6427	0	1	1	1	1	1	5.00000
628	-.70935	-.09907	1	0	.89302	.86040	.0495	.	.	0	0	0	.	.	1	2.00000
629	1.52747	-.15534	0	0	2.05609	2.89364	1.8422	2.9934	2.7695	0	0	0	0	0	1	5.00000
630	-.03418	1.23680	0	1	3.35525	2.92527	4.2844	5.4600	4.9883	0	0	0	0	0	1	5.00000
631	.22755	.31716	1	0	4.43493	2.84910	5.9703	2.3377	.	0	0	0	0	.	1	3.00000
632	-1.45484	-.57134	1	1	-.95272	.72322	-2.7906	-3.0936	.	1	0	1	1	.	1	3.00000
633	-.62804	-.02213	1	0	.71523	2.85152	1.6323	.9260	1.3277	0	0	0	0	0	1	5.00000
634	-.21839	.37330	0	1	1.38140	2.66093	1.6605	2.7557	1.0011	0	0	0	0	0	1	5.00000
635	.17525	-.17880	1	1	3.97352	2.84589	.	.	.	0	0	.	.	.	1	1.00000
636	-1.06031	-.72218	1	0	2.27565	.	.	.	.	0	.	.	.	.	0	.16954
637	.87627	1.50402	1	1	3.71423	4.31100	.	.	.	0	0	.	.	.	1	1.00000
638	-1.52432	.03181	0	0	-.40214	-.58105	-.7774	.2856	2.7958	1	1	1	0	0	1	5.00000
639	1.59605	.48521	1	1	3.37792	3.44028	2.7833	2.3202	5.3719	0	0	0	0	0	1	5.00000
640	-.14703	.31033	0	0	.62111	1.88450	1.4424	1.7593	.	0	0	0	0	.	0	3.61014
641	1.37898	1.21719	0	1	3.93379	3.30799	4.0749	.	.	0	0	0	.	.	0	2.86525
642	.71077	.82754	1	0	3.38999	2.58856	4.5859	5.4561	.	0	0	0	0	.	1	3.00000
643	-.61649	.17991	0	0	1.97914	3.01759	1.7626	1.9585	.9348	0	0	0	0	0	1	5.00000
644	-.56333	-.51394	0	1	1.03782	.11115	-1.1358	-2.3651	-2.4922	0	0	1	1	1	1	5.00000
645	-2.45137	-1.99395	0	0	-.58518	-1.66483	-6.4417	-5.9097	-9.2908	1	1	1	1	1	1	5.00000
646	1.46574	1.67530	1	1	1.27288	3.94830	6.3877	6.0150	.	0	0	0	0	.	1	3.00000
647	-1.65377	-.91364	1	1	-1.46336	-2.80790	-2.4623	-4.2365	-7.2352	1	1	1	1	1	1	4.00000
648	-1.49904	-.65673	1	0	1.49143	-.47095	-.5266	-2.0178	.	0	1	1	1	.	0	3.65627
649	1.06922	.31311	0	0	2.06367	4.30638	1.8955	4.1973	3.6080	0	0	0	0	0	1	5.00000
650	1.49320	.78210	1	1	1.93792	3.68831	5.0052	5.2568	5.7681	0	0	0	0	0	1	5.00000
651	-.18028	-.31026	1	0	1.36309	2.32813	.4392	.	.	0	0	0	.	.	1	2.00000
652	1.73647	.38246	0	1	3.47630	5.04301	4.0150	4.4052	2.3560	0	0	0	0	0	1	5.00000
653	-1.05541	-1.01794	1	1	3.08967	-1.16930	-1.2625	.	.	0	1	1	.	.	1	2.00000
654	-1.25203	-.81569	1	0	1.16099	-1.81242	-1.7421	.	.	0	1	1	.	.	1	2.00000
655	-1.51771	-.33241	1	0	1.67282	-.84301	.	.	.	0	1	.	.	.	0	1.15671
656	.93788	.60304	0	1	2.13879	1.71629	2.2887	3.2656	3.3877	0	0	0	0	0	1	5.00000
657	-.24392	-.09536	1	1	2.97626	1.01910	-.6700	.7275	-2.7397	0	0	1	0	1	1	5.00000
658	1.32120	.19772	1	0	3.35470	3.39634	2.8749	4.8370	2.8079	0	0	0	0	0	0	4.75023
659	.02516	.14680	1	0	2.86353	.96040	3.1751	1.9832	-.1156	0	0	0	0	1	1	5.00000
660	-.47420	-.17537	1	1	1.52155	1.70515	.	.	.	0	0	.	.	.	0	1.16502
661	.24756	-1.18948	0	0	1.59162	-.82071	-1.0778	-2.2217	-4.2171	0	1	1	1	1	1	5.00000
662	3.23510	2.44732	0	1	5.06761	7.86467	10.7198	10.7166	13.1881	0	0	0	0	0	1	5.00000
663	.37310	.92076	0	1	3.22550	3.27752	1.4717	3.3705	4.3182	0	0	0	0	0	1	5.00000
664	-.01294	-.15454	0	0	2.34426	1.76093	3.1830	2.1108	1.4795	0	0	0	0	0	1	5.00000
665	-.23378	.34213	0	1	1.39465	2.01705	.8077	3.1056	2.5004	0	0	0	0	0	1	5.00000
666	-.69958	-.91152	0	0	1.86633	.75343	-.6221	.2979	-2.4909	0	0	1	0	1	1	5.00000
667	-.57129	1.19760	1	1	3.32756	4.14040	.	.	.	0	0	.	.	.	0	1.95523
668	-.14322	-.41459	0	0	1.44247	.26590	.2479	-.3769	-.2102	0	0	0	1	1	1	5.00000
669	-.51125	-.24439	1	0	1.74994	3.29328	-.9391	.	.	0	0	1	.	.	0	2.79217
670	-.45867	.16860	1	1	.39537	-.68854	.3434	1.9315	.	0	1	0	0	.	1	3.00000
671	-2.59442	-1.69440	1	0	-.41414	-1.73883	-3.9843	-4.5062	.	1	1	1	1	.	1	3.00000
672	.16084	.23121	0	1	.86520	.72855	1.0941	1.7401	-.3263	0	0	0	0	1	1	5.00000
673	-.39980	-.70607	1	0	2.00656	1.16825	-.7062	-.5913	-.9442	0	0	1	1	1	1	5.00000
674	.31880	-.02226	0	1	1.22565	2.14169	1.3464	.4188	.5070	0	0	0	0	0	1	5.00000
675	.62904	.93392	0	1	.95660	2.57076	5.5363	3.0489	4.3119	0	0	0	0	0	1	5.00000
676	-.03426	.53618	0	0	3.45586	3.34211	2.3059	3.3382	3.6851	0	0	0	0	0	1	5.00000
677	-1.20373	-.73495	1	1	1.58151	.96397	-.5749	-3.2399	-4.5667	0	0	1	1	1	1	4.00000
678	-1.12214	-.12784	0	0	1.66184	-.25180	.2691	-.3891	-.0263	0	1	0	1	1	1	5.00000
679	1.30188	-.28819	1	1	3.12993	.87903	2.6554	.	.	0	0	0	.	.	1	2.00000
680	.14934	-.02606	0	0	1.31366	3.40274	.3022	.	.	0	0	0	.	.	0	2.31594
681	-1.89412	-.93701	0	1	-1.19066	-1.72630	-2.5096	-4.4474	.	1	1	1	1	.	1	3.00000
682	-1.14315	-.43743	0	0	2.76608	.30161	.9192	-.9865	-.2342	0	0	0	1	1	1	5.00000
683	-2.02225	-.68121	1	1	-.04562	-1.28053	-2.7784	.	.	1	1	1	.	.	1	2.00000
684	.50673	.19247	0	0	3.39380	2.84148	2.0293	3.2290	3.1911	0	0	0	0	0	1	5.00000
685	.13052	.27451	1	1	2.84293	3.89141	1.9742	1.6969	.9336	0	0	0	0	0	1	5.00000
686	.25716	-.78629	1	0	1.48512	1.19323	.5090	-.2413	-2.1339	0	0	0	1	1	1	4.00000
687	.81030	.39101	0	1	4.35840	2.70606	1.9497	2.7380	3.8862	0	0	0	0	0	1	5.00000
688	-.36882	.22039	1	0	1.16326	.22306	2.3784	1.8459	.	0	0	0	0	.	0	3.86487
689	-1.22226	-1.79349	0	1	.74354	.	.	.	.	0	.	.	.	.	0	.76021
690	-2.83017	-1.91301	0	0	.74708	-3.61620	-4.2475	-6.2120	-8.3751	0	1	1	1	1	1	5.00000
691	-.33810	.50126	1	1	1.29636	.	.	.	.	0	.	.	.	.	0	.42442
692	-.61403	-.44390	1	0	2.70810	1.82761	-.3337	-.1388	.	0	0	1	1	.	1	3.00000
693	.62065	-.09750	0	0	4.26781	2.43737	2.6490	.	.	0	0	0	.	.	1	2.00000
694	-1.22554	-.37679	1	1	2.22416	.	.	.	.	0	.	.	.	.	0	.91884
695	-.77699	-.72698	1	0	.49509	1.38256	-1.5346	.	.	0	0	1	.	.	0	2.13666
696	-.34335	.20661	0	1	1.56245	1.29460	1.9047	.	.	0	0	0	.	.	1	2.00000
697	.64648	.37236	1	1	4.08419	2.24541	1.9813	2.4796	.	0	0	0	0	.	1	3.00000
698	.30030	.66038	0	0	1.84144	2.83427	2.8227	4.6137	4.3052	0	0	0	0	0	1	5.00000
699	1.01695	.19208	0	1	2.50908	2.94244	2.9645	2.7199	.	0	0	0	0	.	1	3.00000
700	.30329	-.20974	0	0	1.95454	1.88726	2.5893	.9142	2.1798	0	0	0	0	0	1	5.00000
701	1.37135	1.57758	1	0	2.77139	5.14629	.	.	.	0	0	.	.	.	1	1.00000
702	-2.48222	-1.34835	0	1	.86628	-3.15554	-3.8475	-5.9167	-7.8712	0	1	1	1	1	1	5.00000
703	.30974	.37335	1	0	1.69610	2.80389	3.5919	3.0530	2.6608	0	0	0	0	0	0	4.63910
704	.59812	.06062	1	1	5.12487	1.71378	2.8433	1.0266	.7360	0	0	0	0	0	1	5.00000
705	-.83047	-.35809	1	0	-.86905	.80646	-1.0555	.	.	1	0	1	.	.	0	2.62571
706	.17972	.33983	1	1	.76477	1.04121	2.8876	1.1845	.	0	0	0	0	.	1	3.00000
707	.57332	.42475	1	1	3.12374	4.66877	.	.	.	0	0	.	.	.	0	1.01844
708	-.65683	-.26307	1	0	3.52141	.33116	1.5903	1.6179	1.4677	0	0	0	0	0	1	5.00000
709	-.10048	.06338	1	1	1.44249	-.40485	1.9906	1.5647	.5772	0	1	0	0	0	1	5.00000
710	1.25454	.94692	1	0	2.10941	4.25713	4.0422	.	.	0	0	0	.	.	1	2.00000
711	-.97490	-1.05182	1	0	.77669	.	.	.	.	0	.	.	.	.	0	.57441
712	-.20162	-.36600	0	1	1.79531	-.02105	.7276	-1.6267	-.7647	0	1	0	1	1	1	5.00000
713	-.86580	-.62084	0	1	1.33379	1.26718	-2.5518	-3.1468	-3.3338	0	0	1	1	1	1	5.00000
714	-.58498	-1.12293	0	0	1.68663	1.21043	-.9200	-1.8846	-2.4913	0	0	1	1	1	1	5.00000
715	-.08083	-.46046	1	1	1.89092	.	.	.	.	0	.	.	.	.	0	.37634
716	-2.01549	-.49879	1	0	.01465	.18514	-.9928	-2.1493	.	0	0	1	1	.	1	3.00000
717	-1.44115	-.25710	1	0	.76731	-.07643	.2856	.	.	0	1	0	.	.	1	2.00000
718	-1.46148	-1.18304	0	1	2.06417	-1.08022	-3.1938	-4.7753	-7.5575	0	1	1	1	1	1	5.00000
719	1.42547	1.47213	1	0	4.83577	1.97678	5.3427	4.9989	9.7539	0	0	0	0	0	1	5.00000
720	-1.43468	-.09112	1	1	.19542	.13713	.6733	-2.0104	-2.2399	0	0	0	1	1	1	4.00000
721	.53545	.10843	1	0	1.10379	3.40315	3.9166	.	.	0	0	0	.	.	1	2.00000
722	-2.15840	-1.40109	0	1	.45194	-1.35366	-3.7198	.	.	0	1	1	.	.	1	2.00000
723	-.26068	.61125	1	0	-.29110	1.41712	4.3687	4.1643	3.7625	1	0	0	0	0	0	4.60797
724	-1.87680	-.76416	1	1	1.57188	-2.25808	-.5465	-3.3042	.	0	1	1	1	.	0	3.30021
725	1.91715	.76779	1	1	4.93629	3.11407	3.7837	4.7536	5.7972	0	0	0	0	0	1	5.00000
726	.09691	.36862	0	0	2.03383	2.87137	4.7751	2.4856	2.5341	0	0	0	0	0	1	5.00000
727	-1.49193	-.39424	0	0	-.20339	-1.90904	-1.6210	-1.1798	-.7178	1	1	1	1	1	1	5.00000
728	.58743	-.27870	0	1	1.67269	2.49615	3.2619	-.4556	1.0318	0	0	0	1	0	1	5.00000
729	-1.76131	-.81730	1	0	-1.09247	-.84778	.	.	.	1	1	.	.	.	0	1.76840
730	-1.58053	-.66617	0	1	1.94283	.45941	-2.8781	-2.8342	.	0	0	1	1	.	1	3.00000
731	1.29469	1.04600	0	0	1.88661	6.30753	5.8171	5.0905	8.1780	0	0	0	0	0	1	5.00000
732	.55321	.40023	1	1	2.87597	3.29854	3.2793	.	.	0	0	0	.	.	1	2.00000
733	.06233	-.78940	1	0	2.86682	.22193	1.3963	.	.	0	0	0	.	.	1	2.00000
734	-.57206	-.36049	1	1	-.02782	-.00131	.	.	.	1	1	.	.	.	1	1.00000
735	-.09556	.43013	0	0	3.12516	2.42469	2.5240	3.3141	2.7097	0	0	0	0	0	1	5.00000
736	-.76124	-.75622	0	1	1.40956	-.23725	-.8360	-3.7351	-4.5418	0	1	1	1	1	1	5.00000
737	.40162	.39351	0	1	1.94183	2.32591	2.2457	4.1732	.7996	0	0	0	0	0	1	5.00000
738	1.07236	.34980	0	0	2.63541	3.16090	2.9832	2.5954	3.1325	0	0	0	0	0	1	5.00000
739	1.39100	-.21460	0	1	1.37354	4.56206	3.7702	.6885	1.4446	0	0	0	0	0	1	5.00000
740	.45068	-.18454	1	0	1.92353	1.03910	1.7529	.	.	0	0	0	.	.	1	2.00000
741	1.40788	.40247	0	0	4.68176	3.57485	5.3544	4.2425	4.2689	0	0	0	0	0	1	5.00000
742	1.04458	.31595	1	1	2.28459	2.74360	3.6912	3.3682	1.2339	0	0	0	0	0	1	5.00000
743	.63505	.20388	0	0	2.82234	2.82265	3.5221	1.7026	1.9428	0	0	0	0	0	1	5.00000
744	-.12247	.24079	0	1	2.45792	.73838	-.5586	2.0046	.9925	0	0	1	0	0	1	5.00000
745	2.01725	.30275	1	0	3.92563	4.54533	.	.	.	0	0	.	.	.	1	1.00000
746	-.55359	-.56408	1	1	.45711	3.24695	.	.	.	0	0	.	.	.	0	1.76410
747	-.47789	-.01195	0	1	1.00377	1.12801	-1.0865	-.1982	-.6196	0	0	1	1	1	1	5.00000
748	.25511	.56161	0	0	2.08130	2.37623	1.5611	3.5216	3.5656	0	0	0	0	0	1	5.00000
749	-.70812	-.56035	1	0	.65410	-.64415	1.5385	.	.	0	1	0	.	.	1	2.00000
750	2.07735	1.36723	0	1	6.10860	3.41133	4.6090	5.4745	7.5918	0	0	0	0	0	1	5.00000
751	.50600	-.23951	1	0	2.97439	1.31643	1.0190	1.1678	-.8146	0	0	0	0	1	1	5.00000
752	-1.00239	-.79175	1	1	1.00654	.73991	-4.5651	-3.8124	.	0	0	1	1	.	1	3.00000
753	.69372	-.58840	0	1	2.26208	1.78010	.6898	-2.2484	-1.0586	0	0	0	1	1	1	4.00000
754	.21974	-.48415	0	0	3.18717	2.22652	2.1743	1.1475	-.1613	0	0	0	0	1	1	5.00000
755	.41326	.40477	0	1	1.95392	.26859	1.8668	1.4663	1.2373	0	0	0	0	0	1	5.00000
756	2.46498	1.44535	1	0	6.17630	6.45210	7.3048	.	.	0	0	0	.	.	0	2.24838
757	-.04793	.30457	1	0	2.54974	3.54814	2.3708	.	.	0	0	0	.	.	1	2.00000
758	-1.22978	-1.24821	0	1	2.82856	-.49140	-4.6711	-5.2048	-5.3937	0	1	1	1	1	1	5.00000
759	-.50761	-.00810	0	0	3.99659	1.56119	.6394	-.2253	.5108	0	0	0	1	0	1	5.00000
760	-1.10816	-.53449	1	1	2.60671	-1.25572	.	.	.	0	1	.	.	.	1	1.00000
761	.01891	-.25344	1	1	1.10051	1.74879	-.5741	.2979	-.6623	0	0	1	0	1	1	5.00000
762	-.75683	-.34225	0	0	2.18400	1.29847	.3288	-.0412	-2.4860	0	0	0	1	1	1	5.00000
763	-1.33466	-.18118	0	0	2.45984	.43675	-.2261	-1.7825	-.8280	0	0	1	1	1	1	5.00000
764	-1.72502	-.23988	0	1	-2.14567	-1.99800	-.5357	-1.7090	-4.4063	1	1	1	1	1	1	5.00000
765	.40594	.05986	0	0	3.35978	3.90611	1.3916	2.3772	2.8651	0	0	0	0	0	1	5.00000
766	-2.26728	-.24378	0	1	-.86937	-2.67295	.0342	-2.6264	-2.2987	1	1	0	1	1	1	5.00000
767	1.82929	.03299	1	1	4.75320	3.36485	4.7121	2.0276	.8768	0	0	0	0	0	1	5.00000
768	.08908	-.36731	1	0	1.35753	2.49819	.	.	.	0	0	.	.	.	0	1.12977
769	-1.16348	-.10045	1	0	.11063	1.17524	.1284	-.6881	.	0	0	0	1	.	1	3.00000
770	-.62858	.48539	1	1	2.58284	.16419	.	.	.	0	0	.	.	.	1	1.00000
771	-.99081	-1.13060	0	0	2.17789	.11770	-.6919	-.5156	.	0	0	1	1	.	1	3.00000
772	-1.17399	-.84100	1	1	3.06977	-1.44728	-2.1911	.	.	0	1	1	.	.	1	2.00000
773	.78252	.74137	0	1	1.47210	2.10974	1.9228	2.5172	4.1417	0	0	0	0	0	1	5.00000
774	-.37924	.23463	0	0	2.95774	-.39143	.3105	1.7115	3.2613	0	1	0	0	0	1	5.00000
775	.11920	-.33074	0	0	3.55153	.04329	1.8939	.3423	1.2042	0	0	0	0	0	1	5.00000
776	-.11524	.38006	1	1	2.68455	1.35040	2.4320	.9505	1.8220	0	0	0	0	0	1	4.00000
777	.74919	.35622	1	1	1.55591	1.49547	.	.	.	0	0	.	.	.	0	1.29650
778	.14782	-.40924	1	0	2.97522	-.22750	.	.	.	0	1	.	.	.	0	1.36468
779	-.87064	-.89819	0	0	.30959	.97869	-1.1520	-1.3735	-1.9416	0	0	1	1	1	1	4.00000
780	-1.15930	-.65220	1	1	2.82186	.24600	-.0284	-2.6227	-4.5078	0	0	1	1	1	1	5.00000
781	-.14626	.37378	0	0	2.47504	3.34979	1.9776	.	.	0	0	0	.	.	1	2.00000
782	.34177	.36822	0	1	2.81350	3.93604	1.9946	2.9499	.4542	0	0	0	0	0	1	5.00000
783	-.75429	.24364	0	0	-.00573	2.18350	2.6479	.9119	1.8633	1	0	0	0	0	1	5.00000
784	.45254	-.21077	1	1	2.24754	.76112	2.7074	1.3754	-.8848	0	0	0	0	1	1	5.00000
785	1.31115	.06482	1	0	2.54154	2.96005	2.2901	2.9188	4.4694	0	0	0	0	0	1	5.00000
786	.88190	-.10975	1	1	1.72724	.	.	.	.	0	.	.	.	.	0	.98659
787	1.38533	.48074	0	1	2.96205	3.42579	3.8843	2.9142	4.9484	0	0	0	0	0	1	5.00000
788	-.47287	-.51714	1	0	1.65456	1.29561	.2333	-.3653	-.5613	0	0	0	1	1	1	4.00000
789	.41375	1.19697	0	0	2.72063	2.85910	4.2001	8.2441	7.9963	0	0	0	0	0	1	5.00000
790	-1.30411	.09782	0	1	.09388	.72093	-.3286	.0700	-.3846	0	0	1	0	1	1	5.00000
791	.03177	-.23251	1	1	2.72072	2.63406	.	.	.	0	0	.	.	.	1	1.00000
792	.50411	-.31657	1	0	2.10075	-.08664	.6223	-.0339	1.5426	0	1	0	1	0	1	4.00000
793	-.02357	.10894	1	0	2.62049	2.13698	.	.	.	0	0	.	.	.	0	1.22816
794	1.25423	.38150	0	1	4.60568	4.23373	2.0682	1.1476	2.9777	0	0	0	0	0	1	5.00000
795	1.02404	-.74926	1	1	2.72185	2.97580	1.2303	-.3487	.	0	0	0	1	.	0	3.13412
796	.67391	.44360	0	0	2.73852	3.16627	2.3105	4.6677	3.1295	0	0	0	0	0	1	5.00000
797	.15394	.30407	0	0	3.25878	3.01034	2.1612	2.2103	1.8133	0	0	0	0	0	1	5.00000
798	1.06810	1.10493	1	1	3.33607	.	.	.	.	0	.	.	.	.	0	.88202
799	.70525	.33028	1	0	2.44646	3.08961	2.5280	.	.	0	0	0	.	.	1	2.00000
800	-.30810	-.12531	1	1	3.96532	.63189	1.0216	.3952	-.4369	0	0	0	0	1	1	5.00000
801	-.42741	-.27577	1	1	-.06304	1.48495	.	.	.	1	0	.	.	.	1	1.00000
802	.43340	.25024	1	0	4.73373	5.16786	3.5492	2.0408	5.2396	0	0	0	0	0	1	5.00000
803	2.26993	1.82462	1	1	4.09908	6.60857	6.7152	9.7324	10.7239	0	0	0	0	0	1	5.00000
804	-.64839	.06826	0	0	3.46011	1.31089	3.2804	.	.	0	0	0	.	.	1	2.00000
805	.46589	-.40950	0	0	1.84792	2.09047	.5343	.9572	.	0	0	0	0	.	1	3.00000
806	-.64575	-.64792	0	1	2.58716	.63230	.1655	-.8098	-3.0725	0	0	0	1	1	1	4.00000
807	-.71323	-.12898	1	0	2.03384	1.89444	.8829	.6293	-1.1005	0	0	0	0	1	1	5.00000
808	.30144	.27925	0	1	2.89076	3.10846	3.2611	2.6513	2.1023	0	0	0	0	0	1	5.00000
809	1.52728	.39565	1	1	3.71552	3.26521	.	.	.	0	0	.	.	.	1	1.00000
810	-1.04159	-.66223	0	0	.63232	-1.42731	.0576	-2.5364	-1.2236	0	1	0	1	1	1	4.00000
811	-.62838	-.36858	0	1	.02860	.22878	-1.7741	-2.3903	-3.0923	0	0	1	1	1	1	5.00000
812	.88492	.32175	1	0	3.17275	1.48764	.	.	.	0	0	.	.	.	1	1.00000
813	.14266	.23562	0	1	1.03675	2.49703	1.7410	1.2107	.1881	0	0	0	0	0	1	5.00000
814	-.21014	-.27098	1	0	1.64717	1.90590	1.6893	.	.	0	0	0	.	.	1	2.00000
815	1.18122	.68853	1	0	2.57428	4.59300	5.6737	4.0199	4.7356	0	0	0	0	0	1	5.00000
816	1.26612	.83062	1	1	2.51132	3.79780	.	.	.	0	0	.	.	.	1	1.00000
817	-.34773	-.38334	0	0	2.29952	.82737	-.1494	.2589	-.6334	0	0	1	0	1	1	5.00000
818	1.43008	.00882	1	1	4.58730	2.52002	4.2292	1.4447	1.5985	0	0	0	0	0	1	5.00000
819	.08533	.26114	1	0	2.36331	1.82374	4.1760	3.0778	1.9748	0	0	0	0	0	0	4.29161
820	-.68762	.25656	1	1	-.51545	-.42706	.	.	.	1	1	.	.	.	0	1.52974
821	.44859	-.51382	1	0	.46488	1.80803	1.1250	-.2911	.	0	0	0	1	.	1	3.00000
822	.17018	-.61805	0	1	3.02884	1.06793	-1.5443	.6736	.	0	0	1	0	.	1	3.00000
823	1.60190	.67556	1	1	3.66431	4.57717	.	.	.	0	0	.	.	.	0	1.24383
824	1.21729	1.55734	1	0	3.76580	5.05886	.	.	.	0	0	.	.	.	0	1.33379
825	.00728	.15610	0	0	1.58327	2.99207	.4386	4.0030	1.6227	0	0	0	0	0	1	4.00000
826	.61294	.63218	0	1	1.28778	2.01213	3.4969	3.0547	3.8245	0	0	0	0	0	1	5.00000
827	-1.53703	-.88015	1	1	3.29357	-1.46843	.	.	.	0	1	.	.	.	1	1.00000
828	.12864	-.02491	0	0	1.39839	3.94065	1.6264	1.6420	-.1758	0	0	0	0	1	1	5.00000
829	-.56955	.05667	0	1	2.96223	-.09619	1.3178	-.1454	.2820	0	1	0	1	0	1	5.00000
830	-1.74272	-2.17793	0	0	3.77655	-.99893	-4.4070	-8.0253	.	0	1	1	1	.	1	3.00000
831	-.13728	-.23329	0	0	3.13427	.86109	2.1821	.9843	.7812	0	0	0	0	0	1	5.00000
832	-.21808	.91074	1	1	1.19067	-.28161	1.6967	.	.	0	1	0	.	.	1	2.00000
833	.03449	.48658	0	1	2.24963	.84980	3.6960	.8411	2.5635	0	0	0	0	0	1	5.00000
834	-.80250	-.59348	1	0	2.71049	-.11358	-.2596	.	.	0	1	1	.	.	1	2.00000
835	-.15277	-.01817	1	0	1.51511	2.26055	.5576	3.5447	.2976	0	0	0	0	0	1	4.00000
836	.21329	.43781	1	1	1.78844	1.76368	2.8797	3.8825	1.8018	0	0	0	0	0	0	4.06745
837	.13502	.78332	0	0	2.17816	2.95519	2.7324	3.6651	5.0224	0	0	0	0	0	1	5.00000
838	.52897	.71535	0	1	3.47592	1.75576	3.1954	3.0430	3.3114	0	0	0	0	0	1	5.00000
839	2.35737	.76642	1	0	5.56214	5.01093	.	.	.	0	0	.	.	.	1	1.00000
840	1.03025	.99184	1	1	2.97564	3.91629	4.2491	3.9956	4.1429	0	0	0	0	0	1	5.00000
841	-.36371	-.06366	0	1	.33754	1.30641	1.7975	-1.2275	-.8815	0	0	0	1	1	1	5.00000
842	-.67519	-.36646	0	0	1.92427	.66737	2.1348	.9589	1.5868	0	0	0	0	0	1	5.00000
843	-1.31278	-.59008	0	0	-1.15993	-1.04469	-.6614	.9883	-3.4341	1	1	1	0	1	1	5.00000
844	1.78109	1.84991	0	1	2.02128	3.94168	5.9323	7.1843	8.5316	0	0	0	0	0	1	4.00000
845	-.69037	-1.17457	0	1	1.73613	-.73754	.	.	.	0	1	.	.	.	1	1.00000
846	-1.35697	-.99131	1	0	1.51898	-.66158	-1.8597	.	.	0	1	1	.	.	1	2.00000
847	.45503	-.29776	1	0	3.14557	2.95880	.4891	1.4831	.9837	0	0	0	0	0	1	5.00000
848	-1.22873	-.58909	0	1	1.24526	.58084	-1.2432	-3.2156	-2.4288	0	0	1	1	1	1	5.00000
849	-1.61905	-.94800	1	0	-2.07716	1.30206	-1.1088	-2.5266	-4.7950	1	0	1	1	1	1	5.00000
850	-1.10243	-.98966	1	1	1.48938	1.38365	-2.7711	-3.9615	-2.7958	0	0	1	1	1	1	5.00000
851	-.04092	.22097	0	0	1.67489	1.62339	-.1662	2.3336	1.8658	0	0	1	0	0	1	5.00000
852	-.13245	.30448	0	1	.96888	1.24059	.8110	1.5552	2.2259	0	0	0	0	0	1	5.00000
853	-1.03847	-.39613	1	1	.73516	.19891	-2.0047	-2.1252	-1.9768	0	0	1	1	1	1	4.00000
854	.27186	.03010	1	0	3.99834	4.44861	.	.	.	0	0	.	.	.	1	1.00000
855	.59100	.41891	0	0	3.48163	3.02787	3.5727	4.8681	4.0597	0	0	0	0	0	1	5.00000
856	.06969	-.66290	1	1	1.83819	.24246	.9890	-1.1446	.	0	0	0	1	.	1	3.00000
857	-.02385	.28933	0	1	1.39999	1.33046	1.3773	-.6205	.3086	0	0	0	1	0	1	5.00000
858	1.95175	1.17349	0	0	3.89998	5.64670	5.0237	6.8058	7.7900	0	0	0	0	0	1	5.00000
859	.87102	1.10782	1	1	1.69204	2.82899	2.5952	4.6320	2.6248	0	0	0	0	0	0	4.52096
860	.00254	-.17094	1	0	.90418	3.94935	.9202	3.1423	1.0960	0	0	0	0	0	1	5.00000
861	-.59602	-.01248	1	1	4.19360	.45456	-.5681	.7041	.1914	0	0	1	0	0	1	5.00000
862	-.67324	-.25451	1	0	.56198	1.23384	.7737	1.2495	-.2921	0	0	0	0	1	1	5.00000
863	-.10742	.15477	1	0	2.04131	2.51610	2.1468	2.3695	.8624	0	0	0	0	0	1	5.00000
864	1.03855	.85804	1	1	2.87705	3.45841	4.9068	2.6316	5.0013	0	0	0	0	0	1	5.00000
865	.84037	.41598	1	1	2.21852	3.65144	2.7656	3.7027	3.2194	0	0	0	0	0	1	5.00000
866	1.46692	.49960	1	0	4.40280	4.38801	4.5134	6.0796	5.6331	0	0	0	0	0	1	5.00000
867	.58892	-.52280	0	0	3.23359	3.17531	.2800	.1941	-.5839	0	0	0	0	1	1	4.00000
868	.48446	-.00178	0	1	2.39500	1.91404	.9965	.4523	.1331	0	0	0	0	0	1	5.00000
869	-1.04573	-1.20947	1	1	1.63278	.18332	-1.8265	-3.9633	-5.1778	0	0	1	1	1	1	5.00000
870	-.08284	.51284	1	0	.54458	1.27539	.7529	1.6218	3.6572	0	0	0	0	0	1	5.00000
871	1.51557	.81433	0	0	4.74774	3.14697	3.9600	7.0023	7.3554	0	0	0	0	0	1	5.00000
872	-.49001	-.49599	0	1	1.91632	.73838	-1.1169	.8885	-2.0687	0	0	1	0	1	1	5.00000
873	.34532	-.50160	1	0	2.68106	1.34650	1.8004	.4315	-.7050	0	0	0	0	1	1	5.00000
874	-.73436	.19983	0	1	1.64652	.20411	-.0315	.4408	.	0	0	1	0	.	1	3.00000
875	-1.73696	-.70467	1	0	.18323	-.22444	-1.7955	.	.	0	1	1	.	.	0	2.75579
876	-1.28073	-1.33497	0	1	-.04650	-1.43165	-1.8128	-4.6282	-5.0754	1	1	1	1	1	1	5.00000
877	.53156	-.24049	1	0	3.99546	.	.	.	.	0	.	.	.	.	0	.77605
878	.74937	1.00664	0	1	4.92437	3.60981	3.7149	1.2943	4.0537	0	0	0	0	0	1	5.00000
879	.82417	.94373	0	0	1.93491	3.62571	4.4715	3.9300	5.5488	0	0	0	0	0	1	5.00000
880	-.68048	-.15448	0	1	-.87843	.32222	.	.	.	1	0	.	.	.	1	1.00000
881	.69529	.59429	1	1	3.13823	1.36503	2.7773	3.2711	2.0902	0	0	0	0	0	1	5.00000
882	.93364	1.36305	1	0	3.26412	5.16783	7.1635	.	.	0	0	0	.	.	1	2.00000
883	-.52187	-.18734	1	0	1.60707	1.38053	.	.	.	0	0	.	.	.	1	1.00000
884	.91414	.64330	0	1	3.16752	3.21833	3.8700	3.5182	4.4857	0	0	0	0	0	1	5.00000
885	-1.01714	-1.06350	1	0	.00684	1.58760	-.8405	.	.	0	0	1	.	.	1	2.00000
886	-2.23224	-1.65904	0	1	.14021	-4.71491	-5.8532	-8.4572	-9.1414	0	1	1	1	1	1	5.00000
887	.60348	.69697	1	0	.97598	2.83556	5.9124	4.3467	.	0	0	0	0	.	1	3.00000
888	.27776	.10592	1	1	.34919	1.32139	1.3462	1.5492	1.1332	0	0	0	0	0	1	5.00000
889	1.25757	.23981	0	1	3.22003	3.85080	1.5383	.	.	0	0	0	.	.	1	2.00000
890	-.79275	-.73922	0	0	.99914	2.61245	.	.	.	0	0	.	.	.	0	1.68878
891	-1.05256	.30680	0	0	.98503	2.25095	2.0672	1.5942	1.3143	0	0	0	0	0	1	5.00000
892	2.15965	1.05563	0	1	4.70183	5.54511	4.5590	5.2857	8.1272	0	0	0	0	0	1	5.00000
893	.88246	.50977	0	1	1.91311	3.89219	1.9427	3.4930	2.7539	0	0	0	0	0	1	5.00000
894	-.25553	-.58168	0	0	1.80693	.50421	.6148	-1.2793	.6181	0	0	0	1	0	1	5.00000
895	2.01587	-.32863	1	0	5.13003	.	.	.	.	0	.	.	.	.	0	.70293
896	-1.37651	-.39418	0	1	-.22922	-.27350	-1.8159	-.8212	-3.1507	1	1	1	1	1	1	5.00000
897	-1.57612	-1.18296	1	0	.73323	-2.84441	-2.4390	-4.8796	-4.4647	0	1	1	1	1	1	5.00000
898	-.09952	-.56631	1	1	3.69666	2.21598	.	.	.	0	0	.	.	.	1	1.00000
899	.44831	-.01031	0	1	2.04824	2.54239	.1502	.6552	1.4895	0	0	0	0	0	1	5.00000
900	-.83858	-.58405	0	0	2.11397	1.40162	.1377	-.1182	-1.2953	0	0	0	1	1	1	4.00000
901	.52702	-.31009	1	1	1.12782	1.98371	1.4107	-.0473	1.1138	0	0	0	1	0	1	4.00000
902	1.42400	.75846	1	0	3.36611	1.94439	5.5363	5.3833	6.2413	0	0	0	0	0	1	4.00000
903	1.51968	-.02209	1	1	2.87116	2.46555	2.7617	2.9582	1.7200	0	0	0	0	0	1	5.00000
904	.13682	-.90331	0	0	.76840	1.11243	.	.	.	0	0	.	.	.	1	1.00000
905	-.21474	-.33060	1	0	1.79502	.65161	.8666	1.3350	.1571	0	0	0	0	0	1	5.00000
906	-1.29729	-.15544	1	1	.61750	.57472	-.4878	-1.5508	-2.8817	0	0	1	1	1	1	5.00000
907	-.62666	-.05750	1	1	2.16205	1.19095	-1.3899	-1.2314	.	0	0	1	1	.	1	3.00000
908	.10547	1.21991	1	0	1.19912	4.22242	3.7227	4.1300	6.7679	0	0	0	0	0	1	4.00000
909	-1.28292	-.34278	0	1	1.20243	-.87362	-1.1698	.	.	0	1	1	.	.	1	2.00000
910	-.52851	.02175	0	0	2.47883	2.49506	.6411	.	.	0	0	0	.	.	0	2.83071
911	-.33009	-.57049	1	0	1.27769	.71732	.8598	1.4433	-.1203	0	0	0	0	1	0	4.23781
912	-.79251	-.36283	1	1	1.78249	-.40852	-.4411	.	.	0	1	1	.	.	1	2.00000
913	.64193	.35513	1	0	2.34569	2.00139	2.7325	4.5260	2.9036	0	0	0	0	0	1	5.00000
914	-.56544	-.55229	1	1	1.03644	.03008	.	.	.	0	0	.	.	.	1	1.00000
915	.44294	.34551	1	1	3.15540	2.03710	1.7945	2.0271	3.1453	0	0	0	0	0	1	5.00000
916	-1.15009	-.05142	1	0	.24107	.90995	1.9507	.4084	.4370	0	0	0	0	0	1	5.00000
917	-1.95776	-1.01265	0	1	-.97846	-2.40631	-3.4145	-4.0921	-5.6406	1	1	1	1	1	1	5.00000
918	-.08200	-.03009	0	0	1.84881	-.01296	1.1422	1.2825	2.4529	0	1	0	0	0	1	5.00000
919	-.48420	-.07915	0	1	2.18090	.57191	-1.4574	1.1039	.3719	0	0	1	0	0	1	5.00000
920	1.30520	.20921	1	0	3.74180	2.89079	3.1033	1.0087	4.7776	0	0	0	0	0	1	5.00000
921	.40130	-.55596	0	0	2.09078	3.88212	.6533	1.8850	-1.2033	0	0	0	0	1	1	5.00000
922	1.94421	1.06542	0	1	4.36705	4.05730	5.1062	5.6932	6.2995	0	0	0	0	0	1	5.00000
923	.30899	-.21062	0	1	1.99199	2.60206	-.7227	.4850	.5990	0	0	1	0	0	1	5.00000
924	.29046	.18910	1	0	1.33910	2.00917	3.4907	1.2819	3.3688	0	0	0	0	0	1	4.00000
925	-1.63182	-.82014	1	0	-.49346	-.48004	.	.	.	1	1	.	.	.	0	1.84415
926	1.22776	.68080	1	1	1.84282	2.87262	.	.	.	0	0	.	.	.	1	1.00000
927	-.01996	-.51171	1	0	1.16356	.82538	-.1106	.	.	0	0	1	.	.	1	2.00000
928	-.74272	.11039	0	1	1.15790	2.45828	-.1682	-1.1217	.	0	0	1	1	.	1	3.00000
929	-1.60461	-1.28646	0	0	-.93784	-1.43417	-1.8214	-4.1799	.	1	1	1	1	.	1	3.00000
930	1.16733	1.22208	1	1	3.52118	3.31071	4.1552	5.7561	4.6056	0	0	0	0	0	1	4.00000
931	.15602	-.68921	0	0	2.23016	2.33392	1.0772	-.5985	.0912	0	0	0	1	0	1	5.00000
932	.88372	.70200	1	1	2.49061	1.54414	2.4398	.	.	0	0	0	.	.	1	2.00000
933	.72878	.23245	1	1	3.32139	3.38331	2.6181	3.1688	1.7820	0	0	0	0	0	1	5.00000
934	-.00531	-.42606	1	0	.77265	1.99715	.	.	.	0	0	.	.	.	0	1.51583
935	-.52557	-.14161	1	1	.24384	.69276	1.1546	.	.	0	0	0	.	.	1	2.00000
936	-.35314	-.01441	1	0	2.73778	.	.	.	.	0	.	.	.	.	0	.23962
937	-1.34375	-.30168	0	0	-.30921	.81857	-1.6621	-1.5269	.	1	0	1	1	.	1	3.00000
938	-1.17882	-.08565	0	1	.68974	-.59954	-.1109	.	.	0	1	1	.	.	1	2.00000
939	.24917	.48383	1	0	3.22968	2.22377	6.5024	2.2156	.	0	0	0	0	.	1	3.00000
940	-.80292	-.22643	1	1	-.61506	-.60684	.	.	.	1	1	.	.	.	1	1.00000
941	.91954	.31178	0	1	4.56656	5.09762	3.2514	1.5040	1.9743	0	0	0	0	0	1	5.00000
942	.74409	.84557	1	0	2.53158	4.27111	2.6378	3.4853	6.5594	0	0	0	0	0	1	5.00000
943	-.90271	-.11328	0	0	2.40167	1.37821	.9690	.9192	.4466	0	0	0	0	0	1	5.00000
944	.55732	-.22639	0	1	2.70040	2.53873	3.4032	.1308	-1.1855	0	0	0	0	1	1	5.00000
945	-1.00886	-.29780	1	0	1.17092	2.23528	1.3001	.0499	.5847	0	0	0	0	0	1	5.00000
946	.55920	.70156	0	1	2.15921	3.36180	3.3187	2.3748	3.3436	0	0	0	0	0	1	5.00000
947	.09682	-.34711	1	1	1.93437	2.47996	-1.8406	-.0484	.2182	0	0	1	1	0	1	4.00000
948	2.32501	1.99925	1	0	5.77792	5.64259	9.9126	8.7190	.	0	0	0	0	.	0	3.25388
949	.63767	.50930	0	1	3.26415	3.77375	2.3619	2.7878	2.6761	0	0	0	0	0	1	5.00000
950	.35866	.49118	1	0	2.38751	3.05275	.	.	.	0	0	.	.	.	0	1.17638
951	-.49372	.10826	0	0	1.84841	.70335	1.5529	2.5044	1.2947	0	0	0	0	0	1	5.00000
952	.60242	.11608	0	1	3.54692	3.45387	1.7901	1.4521	.2905	0	0	0	0	0	1	5.00000
953	-.28897	-.50778	1	0	1.13155	-.08281	1.8925	-.7473	-.9936	0	1	0	1	1	1	5.00000
954	-.06871	.09582	1	1	.58782	2.04586	1.2911	1.7772	-1.4483	0	0	0	0	1	1	5.00000
955	-.15926	-.21089	1	1	1.30260	.40268	1.2416	-.5291	-.8891	0	0	0	1	1	0	4.57742
956	-.71224	.61418	0	0	2.07225	3.03850	1.7916	3.1510	3.5269	0	0	0	0	0	1	5.00000
957	2.15377	.50158	0	0	4.57140	3.39632	4.9753	6.8219	7.1214	0	0	0	0	0	1	5.00000
958	2.03335	1.20435	0	1	5.33765	5.52767	6.3505	3.8858	6.1208	0	0	0	0	0	1	5.00000
959	1.80789	1.64398	0	1	4.67408	5.15465	7.0062	8.2731	8.9396	0	0	0	0	0	1	5.00000
960	-.10606	-.67335	1	0	.82455	-.26563	1.5192	1.3150	-.6226	0	1	0	0	1	1	5.00000
961	-.91036	.17099	1	1	-.15241	2.01873	.5838	-.8382	.4481	1	0	0	1	0	1	5.00000
962	-.05193	.56393	1	0	1.43752	1.99126	3.4409	3.4159	4.6959	0	0	0	0	0	1	5.00000
963	-.53981	-.72750	0	1	3.22829	-.07147	-1.2257	-2.0631	-3.0620	0	1	1	1	1	1	5.00000
964	-.04466	.19904	0	0	2.69986	.39319	2.0996	1.9573	3.3260	0	0	0	0	0	1	5.00000
965	-.77291	-1.32971	0	0	.92664	.49158	-1.7311	-4.0713	.	0	0	1	1	.	0	3.41892
966	1.25924	.75153	0	1	2.40423	2.93668	4.2113	5.2098	5.1440	0	0	0	0	0	1	5.00000
967	.69882	.92236	1	1	4.68176	3.42468	5.1565	.	.	0	0	0	.	.	1	2.00000
968	1.19558	.90409	0	0	2.69322	5.49560	5.9033	6.7918	7.3305	0	0	0	0	0	1	5.00000
969	.72540	-.64353	1	0	.83628	.76411	3.4400	.	.	0	0	0	.	.	1	2.00000
970	.58728	-.62479	1	1	3.13564	2.21882	-.7283	-1.6859	-1.6849	0	0	1	1	1	1	5.00000
971	-.32614	.01569	1	0	1.10311	2.30335	.6771	.9273	.	0	0	0	0	.	0	3.70370
972	2.16077	.91901	0	1	3.12563	5.92870	5.4752	5.2762	6.9724	0	0	0	0	0	1	5.00000
973	-1.71631	-.76792	1	1	.98692	-1.86127	-2.1655	-2.6671	-4.8867	0	1	1	1	1	1	5.00000
974	1.58564	.41902	1	0	1.63606	.	.	.	.	0	.	.	.	.	0	.11738
975	-1.12643	-1.12109	1	0	3.51592	-.05808	-1.3835	-2.5879	.	0	1	1	1	.	0	3.01281
976	1.63902	.97792	1	1	4.00996	4.56177	4.2589	4.9644	5.1988	0	0	0	0	0	1	5.00000
977	.37277	-.92949	0	0	2.28130	1.79834	.	.	.	0	0	.	.	.	0	1.70271
978	.69759	-.06642	1	1	1.60270	1.08581	2.4006	2.1648	1.7731	0	0	0	0	0	1	5.00000
979	.32064	.38425	0	1	3.62354	2.50573	1.4193	.8781	2.7696	0	0	0	0	0	1	5.00000
980	1.17509	-.13656	1	0	2.06334	1.78465	3.7405	4.0808	2.1420	0	0	0	0	0	1	5.00000
981	-.35766	-.68242	0	0	.78880	1.03123	2.2639	-.0333	-.6980	0	0	0	1	1	1	5.00000
982	.36477	.70848	1	1	2.99236	3.20825	3.4258	3.6775	2.2896	0	0	0	0	0	1	5.00000
983	.75181	-.43944	1	0	5.14107	2.98616	-.5790	1.4100	.	0	0	1	0	.	1	3.00000
984	.53586	.39265	1	1	3.15655	1.73004	3.1784	.	.	0	0	0	.	.	0	2.43336
985	-.20142	-.51796	0	0	2.09791	2.02329	.1431	1.2508	-.9928	0	0	0	0	1	1	5.00000
986	.69956	.50449	0	1	1.48296	2.64441	.	.	.	0	0	.	.	.	1	1.00000
987	1.03203	.11221	0	0	4.48901	1.89236	3.8664	3.4281	3.7876	0	0	0	0	0	1	5.00000
988	-1.01912	.88243	0	1	1.12206	1.98831	2.0201	.	.	0	0	0	.	.	1	2.00000
989	.19082	.23469	0	0	3.12926	3.06038	2.4483	3.7322	2.0250	0	0	0	0	0	1	5.00000
990	2.93565	1.58509	0	1	2.76658	6.45025	5.5620	7.7552	7.1495	0	0	0	0	0	1	5.00000
991	-2.23196	-1.13346	1	0	-1.66792	-1.97969	-1.8992	-5.3474	.	1	1	1	1	.	1	3.00000
992	.55782	.59629	1	1	3.80912	2.33683	2.6925	3.0861	4.7381	0	0	0	0	0	1	5.00000
993	-1.35693	.00480	0	1	.41863	-1.53570	-.0244	-1.0045	-2.2413	0	1	1	1	1	1	5.00000
994	-1.72945	-.33640	1	0	.80396	.52151	-.3553	.1848	-4.3952	0	0	1	0	1	1	5.00000
995	1.31676	.66189	0	1	3.15786	4.11515	2.7894	5.4038	3.8890	0	0	0	0	0	1	5.00000
996	.60569	1.10317	0	0	1.69137	2.98354	3.0389	5.4518	7.4674	0	0	0	0	0	1	5.00000
997	.13866	.33553	0	1	2.38951	2.54494	2.1939	2.0187	2.6758	0	0	0	0	0	1	5.00000
998	.31395	.30767	1	0	1.48016	2.43471	3.8172	4.7158	2.4365	0	0	0	0	0	1	5.00000
999	-.03394	-.06870	0	1	1.03610	-.05683	.9548	2.0866	-.5619	0	1	0	0	1	1	5.00000
1000	.68747	.00190	0	0	1.92158	1.72779	1.9069	2.4751	1.3496	0	0	0	0	0	1	5.00000
1001	-.99693	-.66144	1	0	.88363	1.70031	.0678	-.9942	-2.3479	0	0	0	1	1	1	5.00000
1002	-.03073	.10266	0	1	2.44896	.74592	2.3477	-.0686	.5156	0	0	0	1	0	1	5.00000
1003	-1.15352	-.89032	0	1	1.19501	-.70028	-1.7830	-3.7394	-5.4990	0	1	1	1	1	1	5.00000
1004	.57732	-.87931	0	0	2.33301	1.45246	-.3580	-.4277	-.6292	0	0	1	1	1	1	4.00000
1005	-.29724	-.44879	1	0	3.45366	-.23745	.	.	.	0	1	.	.	.	1	1.00000
1006	1.43119	1.84744	0	1	4.08259	5.45581	4.9205	7.5163	8.2612	0	0	0	0	0	1	5.00000
1007	-.78244	-.26975	1	1	.81897	1.23214	.0237	-1.2859	-2.1992	0	0	0	1	1	1	5.00000
1008	-.71389	-.94277	1	0	2.46138	.12290	-.3028	-.3048	-3.4883	0	0	1	1	1	1	5.00000
1009	.87854	.63175	0	1	2.79172	2.95974	3.8270	4.5318	3.6557	0	0	0	0	0	1	5.00000
1010	-.66249	-.06930	0	0	1.71782	3.60298	.6865	2.5118	2.8668	0	0	0	0	0	1	5.00000
1011	2.59607	.95074	1	1	5.18932	5.27185	4.4198	5.6358	7.4356	0	0	0	0	0	1	5.00000
1012	.27176	-.17169	1	0	1.99910	3.67143	.8409	3.1720	2.4485	0	0	0	0	0	1	5.00000
1013	-.71144	-.26041	1	1	1.21327	-.06280	-1.7724	-.8239	-.9274	0	1	1	1	1	1	5.00000
1014	.73728	.94077	0	0	3.30265	2.93421	5.0204	6.4737	6.7513	0	0	0	0	0	1	5.00000
1015	-.93593	-.37194	0	0	1.23732	-.24949	.3805	-.1842	-.9116	0	1	0	1	1	1	5.00000
1016	-1.65179	-.55290	0	1	-.88503	-.74616	-1.3987	-3.1882	-3.9788	1	1	1	1	1	1	5.00000
1017	.58655	.68329	0	1	3.22598	3.43044	1.8628	3.3038	4.2711	0	0	0	0	0	1	5.00000
1018	-.39967	-.91536	1	0	-.84000	.75755	.	.	.	1	0	.	.	.	1	1.00000
1019	.77101	-.43394	1	1	2.78399	2.11376	2.1793	.	.	0	0	0	.	.	1	2.00000
1020	-.45965	.00414	0	0	1.20841	1.15335	2.3081	-.4718	.6729	0	0	0	1	0	1	5.00000
1021	.54225	.44418	1	0	2.90813	1.84573	2.9101	3.9387	3.8038	0	0	0	0	0	1	5.00000
1022	-.92256	-1.46419	0	1	2.44556	-1.10376	-3.6223	-5.6244	-7.0820	0	1	1	1	1	1	5.00000
1023	-.07274	-.29407	1	1	.11846	.02300	.1590	-1.3287	-1.6579	0	0	0	1	1	1	4.00000
1024	.23196	.56239	1	0	2.40401	3.89765	3.7666	3.5771	4.3485	0	0	0	0	0	1	5.00000
1025	-.33860	-.40984	1	1	1.11963	.74371	.	.	.	0	0	.	.	.	1	1.00000
1026	-.50084	-.18542	1	0	.87301	2.71031	1.4467	.5407	-.5180	0	0	0	0	1	1	5.00000
1027	.42033	.97912	0	0	2.45443	.	.	.	.	0	.	.	.	.	0	.15520
1028	-.40004	-1.09738	0	1	.39056	-1.29615	-1.3107	.	.	0	1	1	.	.	1	2.00000
1029	-1.36812	-.29932	0	1	1.18699	-1.33141	-1.8053	.2891	-2.0639	0	1	1	0	1	1	5.00000
1030	.92326	.43671	0	0	3.73919	2.88719	2.9355	4.1229	4.5230	0	0	0	0	0	1	5.00000
1031	.50529	.58983	1	1	1.93006	1.67573	.	.	.	0	0	.	.	.	1	1.00000
1032	.59077	-.00813	1	0	2.16230	2.96316	2.6926	2.4596	2.3012	0	0	0	0	0	1	5.00000
1033	-.47211	-1.50455	1	0	1.47027	.94392	-2.0834	.	.	0	0	1	.	.	0	2.85264
1034	.89168	.32550	0	1	2.62366	2.79740	2.8873	3.6988	4.1516	0	0	0	0	0	1	5.00000
1035	-.51314	.53854	0	0	1.99945	2.58683	2.4018	3.3317	3.1608	0	0	0	0	0	1	5.00000
1036	.81183	.18754	0	1	2.26480	1.53623	1.0598	.6255	1.0386	0	0	0	0	0	1	5.00000
1037	-.37025	-.00785	1	0	1.19021	1.42590	.0729	1.9625	.2484	0	0	0	0	0	1	5.00000
1038	-1.78669	-.91830	0	1	-.89024	2.33345	-2.2698	-7.0627	.	1	0	1	1	.	1	3.00000
1039	-.95655	-.28883	0	1	-.01415	-1.39744	.	.	.	1	1	.	.	.	0	1.25334
1040	-.15811	-.28232	0	0	.49649	.69873	1.2443	.6370	.7138	0	0	0	0	0	1	5.00000
1041	-1.04804	-.76931	0	0	2.10326	.56289	.7790	-2.4517	-2.7192	0	0	0	1	1	1	5.00000
1042	-1.39916	-.16927	0	1	1.00455	.12771	.7318	-1.7784	-.8359	0	0	0	1	1	1	5.00000
1043	-1.54036	-.56658	1	1	.69357	-2.26881	.	.	.	0	1	.	.	.	1	1.00000
1044	1.02926	.06374	1	0	5.08856	3.06121	5.7285	2.7399	3.2481	0	0	0	0	0	1	5.00000
1045	.36039	.65978	0	0	2.74059	1.85578	2.5397	4.2048	5.1956	0	0	0	0	0	1	5.00000
1046	.30758	.03362	0	1	1.49424	.40558	1.9808	.9621	-2.0858	0	0	0	0	1	1	5.00000
1047	-.13369	.11411	0	0	4.19080	1.03442	2.4406	1.5680	2.1786	0	0	0	0	0	1	5.00000
1048	.80957	.55128	1	1	1.39010	1.50717	3.1532	1.6190	.	0	0	0	0	.	0	3.79198
1049	.05085	-.56766	1	0	2.39940	2.28178	1.1972	.	.	0	0	0	.	.	0	2.78972
1050	1.05865	-.67734	0	1	4.43011	2.61431	1.6565	1.6330	-1.6902	0	0	0	0	1	0	4.46256
1051	.73278	-.02721	0	1	2.02812	1.89929	2.6967	.8558	.4473	0	0	0	0	0	1	5.00000
1052	1.77461	1.08269	0	0	4.07134	3.52660	4.8000	7.4098	6.6053	0	0	0	0	0	1	5.00000
1053	1.41158	1.27293	1	1	2.42398	2.04136	4.0564	.	.	0	0	0	.	.	1	2.00000
1054	.48731	-.46351	1	0	3.67510	1.83487	1.3578	2.5790	.2043	0	0	0	0	0	1	5.00000
1055	.96716	.51389	1	1	2.68906	2.85870	2.2557	3.5778	1.7077	0	0	0	0	0	1	5.00000
1056	-.02473	-.75818	1	0	2.32711	1.86115	.	.	.	0	0	.	.	.	1	1.00000
1057	-1.62704	-1.09636	1	1	.72020	-1.87245	-4.5061	-4.6091	-6.6441	0	1	1	1	1	1	4.00000
1058	1.04301	-.05252	1	0	2.55975	2.01484	1.3050	4.8750	.8800	0	0	0	0	0	1	5.00000
1059	.31446	-.61869	1	1	2.66328	1.18713	.0529	-2.1221	-1.9037	0	0	0	1	1	1	5.00000
1060	1.91467	.60919	1	0	3.25035	3.87666	.	.	.	0	0	.	.	.	1	1.00000
1061	.27670	.52518	0	0	3.08339	.	.	.	.	0	.	.	.	.	0	.10858
1062	.13472	.40078	1	1	1.92561	.53971	.	.	.	0	0	.	.	.	1	1.00000
1063	-1.67780	-1.21149	1	1	.68364	-1.17403	-2.2490	-5.4240	-6.6001	0	1	1	1	1	1	5.00000
1064	-1.07905	.07781	0	0	1.14285	2.70019	-.2004	1.1283	-.2470	0	0	1	0	1	1	5.00000
1065	.65552	.38155	1	0	2.72074	3.03417	3.8922	.	.	0	0	0	.	.	1	2.00000
1066	-1.23754	.21875	0	1	.86370	-.39152	1.2380	.2275	-.7942	0	1	0	0	1	1	5.00000
1067	.18584	-.43970	0	0	1.18025	2.22617	1.7955	-1.4322	-1.6521	0	0	0	1	1	1	5.00000
1068	-1.53039	-.74136	0	1	.23753	-1.53380	-2.7279	-2.4441	-2.7805	0	1	1	1	1	1	5.00000
1069	-.70782	-.34864	0	1	1.97549	-1.10675	.2448	-.4405	.	0	1	0	1	.	1	3.00000
1070	.13712	.20244	1	0	3.67046	3.62011	1.4892	.	.	0	0	0	.	.	0	2.18497
1071	-.62771	-.29352	1	0	1.42579	.	.	.	.	0	.	.	.	.	0	.06946
1072	.01548	.36893	0	1	2.14661	1.24703	2.4536	1.0475	.5015	0	0	0	0	0	1	5.00000
1073	-.15324	-.40605	1	1	.92934	.07692	.9149	1.4067	-.4243	0	0	0	0	1	1	5.00000
1074	-1.25799	-1.31196	0	0	.92227	.49748	-1.9936	.	.	0	0	1	.	.	0	2.46275
1075	-.10858	.06241	1	0	2.58475	1.93403	2.4777	3.2472	.	0	0	0	0	.	1	3.00000
1076	-.31920	-.16451	0	1	2.04743	2.61338	1.2190	-.1331	-1.0830	0	0	0	1	1	1	5.00000
1077	-.66152	.24711	1	0	1.62081	2.34784	.5163	2.3293	.	0	0	0	0	.	1	3.00000
1078	-1.56601	-1.16003	1	1	.33594	-.77244	.	.	.	0	1	.	.	.	1	1.00000
1079	.26365	1.15980	1	0	2.78824	2.93171	4.9197	5.3450	7.2749	0	0	0	0	0	1	5.00000
1080	-.88064	.30517	0	1	1.71213	2.39412	.4556	1.5193	-.1047	0	0	0	0	1	1	5.00000
1081	.40359	.38411	0	1	2.22200	2.19983	3.3657	.0656	2.0080	0	0	0	0	0	1	5.00000
1082	-.13596	-.08338	1	0	.11202	1.31449	.9415	-1.1452	.6977	0	0	0	1	0	1	4.00000
1083	-1.57384	-.28544	0	1	-1.44503	-.32498	-1.3648	-1.8634	-2.7710	1	1	1	1	1	1	5.00000
1084	-2.12364	-1.69858	1	0	.30146	-3.08809	-4.1547	-4.4017	-8.2788	0	1	1	1	1	0	4.53477
1085	.87147	-.01128	1	1	2.97846	3.05925	.	.	.	0	0	.	.	.	1	1.00000
1086	1.99703	2.10668	0	0	3.86277	4.21506	6.5278	9.8541	10.4971	0	0	0	0	0	1	5.00000
1087	-.54544	.01658	0	0	1.07885	1.19962	.5252	2.3249	1.4195	0	0	0	0	0	1	5.00000
1088	-.94430	-.88256	1	1	-.65348	1.72735	.	.	.	1	0	.	.	.	1	1.00000
1089	.87267	.02616	0	0	1.66307	1.76287	1.8448	1.4631	.8655	0	0	0	0	0	1	5.00000
1090	.28213	.19324	0	1	2.05608	1.26383	2.6662	.7833	.	0	0	0	0	.	0	3.82963
1091	-2.04846	-.83340	1	1	.12060	-.12359	-2.5170	-3.2199	.	0	1	1	1	.	1	3.00000
1092	-.00722	-.56810	1	0	1.40978	.74845	.	.	.	0	0	.	.	.	0	1.66470
1093	.35281	.04003	0	1	2.82110	2.23642	.9895	1.0325	.4140	0	0	0	0	0	1	5.00000
1094	-1.83086	-.60503	1	0	.28880	.	.	.	.	0	.	.	.	.	0	.10815
1095	.84796	.14078	0	1	3.94570	1.93842	1.2412	2.6386	1.3808	0	0	0	0	0	1	5.00000
1096	-.43689	-.21847	0	0	2.25298	1.06945	.9461	1.1015	2.5558	0	0	0	0	0	1	5.00000
1097	.06688	.63021	0	1	1.61848	1.96283	1.9132	2.8953	2.7406	0	0	0	0	0	1	5.00000
1098	.36211	-.11953	1	0	4.30137	2.04809	.0005	1.9775	2.2810	0	0	0	0	0	1	5.00000
1099	.24437	-.23177	0	1	2.15591	.29620	1.6395	2.3698	-.8374	0	0	0	0	1	1	5.00000
1100	.26103	-.13702	1	0	1.55522	1.03428	-.4626	1.8192	.3612	0	0	1	0	0	1	5.00000
1101	.41358	.32664	0	1	2.87422	.91013	2.5921	.3548	3.3250	0	0	0	0	0	1	5.00000
1102	-.87791	.10825	0	0	1.48394	-.02468	.9923	.	.	0	1	0	.	.	1	2.00000
1103	-3.22968	-1.70100	1	1	-1.76643	-1.78007	.	.	.	1	1	.	.	.	0	1.24858
1104	1.29516	1.42145	0	0	3.06803	5.21630	5.2503	6.4523	8.6237	0	0	0	0	0	1	5.00000
1105	-.11715	.27253	0	0	3.30648	1.82423	1.6152	2.5591	2.2295	0	0	0	0	0	1	5.00000
1106	-.31167	-.48553	1	1	1.59318	-.09049	.8137	.	.	0	1	0	.	.	1	2.00000
1107	.78400	-.15634	1	0	2.35672	3.26894	1.2063	.	.	0	0	0	.	.	0	2.21319
1108	-.87747	-1.21242	0	1	.74070	-.67575	-2.8033	-4.1472	-7.1403	0	1	1	1	1	1	5.00000
1109	.07328	-.92728	0	1	4.50626	1.16852	-.3493	-3.1530	-5.1584	0	0	1	1	1	1	5.00000
1110	-.47743	-.28419	0	0	1.50101	.01653	.	.	.	0	0	.	.	.	0	1.52818
1111	.64146	-.29616	1	1	1.26136	2.37864	.2487	-.5280	1.0356	0	0	0	1	0	1	4.00000
1112	.24664	.13902	1	0	1.91212	.26000	3.6016	.	.	0	0	0	.	.	1	2.00000
1113	-.61201	-.83945	0	1	3.05868	.26272	.2209	-2.2767	-4.9666	0	0	0	1	1	1	5.00000
1114	1.11807	.40370	1	0	3.84072	4.53369	3.3199	2.0602	.	0	0	0	0	.	1	3.00000
1115	1.31112	.96580	1	0	2.69863	4.29509	6.3829	.	.	0	0	0	.	.	0	2.86936
1116	.72702	-.32042	0	1	1.14230	2.83391	2.7107	.0951	-.0294	0	0	0	0	1	1	5.00000
1117	-.20181	-.37024	0	1	1.62333	2.51239	1.0793	.2903	-2.5770	0	0	0	0	1	1	5.00000
1118	1.15436	.43056	0	0	1.52318	2.78490	3.7112	3.5128	3.1622	0	0	0	0	0	1	5.00000
1119	.78149	.00609	0	1	3.58231	1.17268	-.0990	1.6470	.7358	0	0	1	0	0	1	5.00000
1120	.68469	.44527	1	0	2.13350	2.54315	3.3977	4.7167	3.1573	0	0	0	0	0	1	4.00000
1121	-.32174	-.25723	1	0	.81106	1.47200	1.4804	1.6262	.6097	0	0	0	0	0	1	5.00000
1122	-1.76104	-1.30724	0	1	-.44144	.17344	-3.1663	-4.4703	-6.4459	1	0	1	1	1	1	5.00000
1123	1.13110	1.22196	0	0	2.74473	4.12375	4.9050	7.8389	8.0365	0	0	0	0	0	1	5.00000
1124	.85057	.89057	0	1	4.08317	2.60135	3.7992	4.1405	5.0613	0	0	0	0	0	1	5.00000
1125	-1.21049	-.40510	1	1	1.87856	.51522	.	.	.	0	0	.	.	.	0	1.92738
1126	.46004	-.14895	1	0	1.31371	2.38056	.8015	.	.	0	0	0	.	.	1	2.00000
1127	1.47416	1.10776	0	0	4.12182	2.94995	5.8392	7.4564	7.9389	0	0	0	0	0	1	5.00000
1128	-.96792	-.85891	0	1	3.03026	-2.96373	-1.6725	-3.6758	-3.3667	0	1	1	1	1	1	5.00000
1129	-.75583	-1.02130	1	1	1.75644	-.93748	-1.4546	.	.	0	1	1	.	.	1	2.00000
1130	.28642	-.66309	1	0	1.26662	.	.	.	.	0	.	.	.	.	0	.70845
1131	1.11377	.06051	0	1	2.40448	3.37765	2.5832	.	.	0	0	0	.	.	1	2.00000
1132	.45692	.36534	1	0	1.55160	1.96891	3.6026	4.0836	.	0	0	0	0	.	1	3.00000
1133	-.95645	-.54215	0	0	2.94670	.42130	.6088	-2.4301	-.7320	0	0	0	1	1	1	5.00000
1134	-1.77656	-.61486	1	1	1.21253	-1.36963	.	.	.	0	1	.	.	.	0	1.03863
1135	.36425	1.02974	0	1	4.15855	3.26409	5.6235	3.0503	5.9263	0	0	0	0	0	1	5.00000
1136	.76576	.45860	1	0	2.52963	3.44920	3.9401	4.6483	.	0	0	0	0	.	1	3.00000
1137	-.09674	-.56372	0	0	1.41589	.28574	1.3620	.5300	.5113	0	0	0	0	0	1	5.00000
1138	-.63182	.44123	0	1	.37580	.45973	.9983	1.2126	1.1595	0	0	0	0	0	1	5.00000
1139	.23505	.02179	0	0	1.39198	1.05560	1.7293	1.2433	.9241	0	0	0	0	0	1	5.00000
1140	-.04358	.00159	0	1	1.36204	.98962	1.7422	.6229	1.2119	0	0	0	0	0	1	5.00000
1141	.45923	1.11570	0	1	1.84077	3.36245	5.2161	4.4119	4.9355	0	0	0	0	0	1	5.00000
1142	.61885	.34757	0	0	1.52399	3.10184	4.1030	4.1286	3.2534	0	0	0	0	0	1	5.00000
1143	-.73036	.11075	0	0	-.54137	1.78440	.	.	.	1	0	.	.	.	1	1.00000
1144	-.74362	-.41038	1	1	1.37668	-.17205	.	.	.	0	1	.	.	.	1	1.00000
1145	-.20722	-.41264	0	0	1.97936	1.05649	2.6049	-1.1038	-.3540	0	0	0	1	1	1	5.00000
1146	.68650	.88986	0	1	2.22358	3.44826	4.8506	3.8488	3.8961	0	0	0	0	0	1	5.00000
1147	-.72217	-.49743	0	0	1.46097	1.21694	.8074	-.1256	-.0188	0	0	0	1	1	1	5.00000
1148	-.07598	.02736	0	1	2.70857	1.87843	1.2611	1.5179	.0573	0	0	0	0	0	1	5.00000
1149	.91394	.96199	0	1	3.01830	3.68509	4.1187	5.2596	3.9336	0	0	0	0	0	1	5.00000
1150	-.45668	-.94677	1	0	3.32489	.36254	-2.0571	-.2489	-3.0230	0	0	1	1	1	1	5.00000
1151	-.11870	-.29957	0	1	.42057	1.27057	-.2873	-.3630	-1.9641	0	0	1	1	1	1	4.00000
1152	-1.66865	-.92176	0	0	-.31547	-2.44975	-.8470	.	.	1	1	1	.	.	1	2.00000
1153	2.07372	.50368	0	1	3.59098	4.06319	5.2459	4.4531	4.7211	0	0	0	0	0	1	5.00000
1154	-1.29476	-.56561	1	0	.81380	.07857	-.2568	.	.	0	0	1	.	.	0	2.03690
1155	.78294	.67383	1	0	3.14078	3.43813	4.7619	5.0473	6.8194	0	0	0	0	0	1	5.00000
1156	-.55571	-.25334	0	1	.01131	2.29882	-2.6203	-1.1051	-1.7588	0	0	1	1	1	1	4.00000
1157	.18017	1.17622	0	0	3.18103	4.93639	4.1362	5.2126	5.7281	0	0	0	0	0	1	5.00000
1158	-1.08381	.17455	0	1	1.60527	.54980	1.0414	1.1210	-.4998	0	0	0	0	1	1	5.00000
1159	-1.19473	-1.03858	1	0	1.45557	.24430	-1.4873	-4.5243	-2.4722	0	0	1	1	1	1	5.00000
1160	-1.70156	-2.02417	1	1	-.09202	.	.	.	.	1	.	.	.	.	0	.28712
1161	.08451	.09278	0	0	.69749	3.07579	1.1461	-.5637	1.4919	0	0	0	1	0	1	5.00000
1162	-.74751	-.28507	1	1	2.34049	.	.	.	.	0	.	.	.	.	0	.04130
1163	.93634	.62820	1	0	3.46658	4.27343	3.7801	2.6186	4.3465	0	0	0	0	0	1	5.00000
1164	.15196	.55963	1	1	1.34867	1.83083	3.1831	1.9373	2.3118	0	0	0	0	0	1	5.00000
1165	1.77208	1.46011	0	1	4.22793	5.07417	4.1722	5.9635	6.5935	0	0	0	0	0	1	5.00000
1166	.82460	-.26749	0	0	1.65103	3.01475	2.2643	1.2436	.6934	0	0	0	0	0	1	5.00000
1167	.16772	-.35190	0	0	2.11642	2.28915	1.2927	2.0785	-.1118	0	0	0	0	1	1	5.00000
1168	-1.06397	-.01421	1	1	2.08201	.61193	.3047	.0848	-.2053	0	0	0	0	1	1	4.00000
1169	-1.83743	.33525	0	0	-.20942	-.17494	.	.	.	1	1	.	.	.	1	1.00000
1170	.92150	.38847	1	1	2.60968	1.37896	4.0414	1.8179	2.3904	0	0	0	0	0	1	5.00000
1171	-.48596	-.72897	0	0	2.17325	.51629	-.0317	-.0553	-1.5736	0	0	1	1	1	1	5.00000
1172	-.23787	-.08869	1	1	3.42075	1.95216	-.1969	-1.3215	.	0	0	1	1	.	0	3.21677
1173	.72874	.13218	0	0	2.74443	2.52271	3.5273	3.5437	5.4980	0	0	0	0	0	1	5.00000
1174	.84258	-.08411	0	1	2.71673	1.69015	.7662	-.2434	1.1350	0	0	0	1	0	1	5.00000
1175	-.77476	.03222	1	1	1.16460	1.21717	.1698	.	.	0	0	0	.	.	1	2.00000
1176	-.24452	-1.01263	0	0	.55615	-.67664	.6832	-2.4974	-4.2417	0	1	0	1	1	1	5.00000
1177	-1.05688	-.22449	1	0	2.29197	.17218	-.0059	.	.	0	0	1	.	.	1	2.00000
1178	.05654	-.31223	0	1	.59311	.29208	-.0997	-.7057	.0607	0	0	1	1	0	1	5.00000
1179	-.55241	-1.03109	1	1	1.85360	.52615	-.8974	-2.5173	-4.6150	0	0	1	1	1	1	4.00000
1180	.38145	1.09100	0	0	3.06018	4.48399	5.0823	4.6351	7.6313	0	0	0	0	0	1	4.00000
1181	-1.24853	.01817	1	0	.33474	-.52064	.3015	.6779	-1.9534	0	1	0	0	1	1	5.00000
1182	-1.18867	-.50147	0	1	-.33002	.48596	-.4660	-2.5212	-2.7650	1	0	1	1	1	1	5.00000
1183	-.30890	.49885	1	1	-.19095	1.31848	1.8935	.	.	1	0	0	.	.	0	2.94454
1184	-.13042	.48484	1	0	3.81196	2.17594	.	.	.	0	0	.	.	.	0	1.90018
1185	.80695	1.02330	1	0	3.16875	2.94200	.	.	.	0	0	.	.	.	0	1.80024
1186	-.69767	.41188	1	1	.80904	1.34730	1.4994	1.9591	.	0	0	0	0	.	0	3.17347
1187	.88884	.62823	0	1	3.00844	4.07526	3.6389	4.0420	3.9996	0	0	0	0	0	1	5.00000
1188	-.67584	-.60336	1	0	1.66517	2.25872	-.2389	-.6236	-2.0576	0	0	1	1	1	1	5.00000
1189	-.29478	-1.43997	0	1	.89676	-.00313	-2.7629	-2.9492	-5.5861	0	1	1	1	1	1	5.00000
1190	-.56191	.04607	1	0	2.02548	2.11782	.	.	.	0	0	.	.	.	1	1.00000
1191	-.70638	-.37910	1	1	.34522	-.93606	.	.	.	0	1	.	.	.	1	1.00000
1192	.04107	.54874	1	0	1.89111	1.71185	.	.	.	0	0	.	.	.	1	1.00000
1193	1.25799	.50566	0	0	3.12361	4.89328	2.5153	5.2979	3.5653	0	0	0	0	0	1	5.00000
1194	-1.02187	-.60842	1	1	1.79595	-1.54014	.	.	.	0	1	.	.	.	0	1.64217
1195	1.39078	1.45769	0	1	2.50762	4.16635	6.0855	5.7211	9.2562	0	0	0	0	0	1	5.00000
1196	-.43184	.70307	1	0	.82301	2.83273	4.7930	2.7892	4.9304	0	0	0	0	0	1	5.00000
1197	-1.32378	.53326	0	0	1.05601	3.06807	1.2570	3.8726	3.3499	0	0	0	0	0	1	5.00000
1198	1.24333	1.49733	0	1	3.56687	3.50609	3.6275	5.5361	6.7243	0	0	0	0	0	1	5.00000
1199	-.36118	.11727	0	1	1.62546	-.00283	.9114	1.4046	.2699	0	1	0	0	0	1	5.00000
1200	.81059	.31941	1	0	3.29737	2.97924	.	.	.	0	0	.	.	.	1	1.00000
1201	-.36582	.27521	1	1	1.76085	1.89794	.	.	.	0	0	.	.	.	1	1.00000
1202	-.18978	-.75517	0	0	.18543	.78964	.7884	-2.3981	-.9626	0	0	0	1	1	1	4.00000
1203	2.02155	.93922	0	0	3.96733	5.95953	6.0100	5.5476	6.2180	0	0	0	0	0	1	5.00000
1204	-.56918	-.12612	0	1	.98882	-.16628	.	.	.	0	1	.	.	.	0	1.24903
1205	.65498	.52307	1	0	1.97379	1.97559	3.8413	4.6016	.	0	0	0	0	.	1	3.00000
1206	-.43628	-.67501	0	1	1.23748	1.03643	.2819	-1.7959	-3.6632	0	0	0	1	1	1	5.00000
1207	-.77239	.12568	1	0	1.27734	.38261	.1064	2.4183	.4684	0	0	0	0	0	1	5.00000
1208	.76484	.13326	0	1	2.81058	1.01750	2.2268	4.9037	2.2194	0	0	0	0	0	1	5.00000
1209	.29639	.42401	1	1	2.10588	1.30522	2.3706	2.2789	1.3773	0	0	0	0	0	1	5.00000
1210	1.25496	.53235	1	0	2.66239	3.81077	3.5062	4.5141	5.3983	0	0	0	0	0	1	5.00000
1211	-1.39609	-.69115	1	1	1.39408	1.57713	-1.9466	-2.8750	-6.7144	0	0	1	1	1	1	5.00000
1212	.81044	1.08271	1	0	2.54807	2.84091	3.9904	5.8854	5.9649	0	0	0	0	0	1	5.00000
1213	.14019	.15821	1	1	2.52976	.90285	2.7000	.6767	.8974	0	0	0	0	0	1	5.00000
1214	-.46458	.38564	0	0	.77682	.33998	4.5019	2.3516	2.3764	0	0	0	0	0	1	5.00000
1215	-.73661	-.23205	0	1	-.20907	.	.	.	.	1	.	.	.	.	0	.49069
1216	1.48771	1.62383	0	0	4.55207	4.96828	6.1239	7.0494	8.2515	0	0	0	0	0	1	5.00000
1217	-1.47568	-1.46868	1	1	1.10035	.	.	.	.	0	.	.	.	.	0	.77530
1218	.76194	-.48866	1	0	2.31759	2.96460	1.6754	.8858	.2440	0	0	0	0	0	1	5.00000
1219	-1.05162	-1.06835	1	1	2.20457	.	.	.	.	0	.	.	.	.	0	.42223
1220	-.40185	.22235	1	0	1.15010	1.84377	.8599	2.3596	1.4605	0	0	0	0	0	1	4.00000
1221	-.78687	.41281	1	1	2.32982	.77725	2.1528	-.0194	.0042	0	0	0	1	0	1	5.00000
1222	-.15466	-.57461	1	0	.69758	.56924	.5498	.0389	.	0	0	0	0	.	1	3.00000
1223	-.21335	-.64300	0	1	2.87095	1.50757	-.8908	-1.3802	.	0	0	1	1	.	1	3.00000
1224	.14554	.11792	1	0	2.40849	1.86836	.	.	.	0	0	.	.	.	1	1.00000
1225	-.71695	-.37544	0	1	1.26686	-.06841	.2484	-1.6902	-3.1114	0	1	0	1	1	1	4.00000
1226	-.00958	-.23457	0	0	1.67163	.72897	1.1828	1.8694	.9185	0	0	0	0	0	1	5.00000
1227	-.49597	-.16554	0	0	1.37928	.29239	2.3287	.0560	.1946	0	0	0	0	0	1	5.00000
1228	.66825	.43003	0	1	3.08663	3.52397	3.6162	4.3111	2.2811	0	0	0	0	0	1	5.00000
1229	-.68507	.42009	0	0	.77129	2.36058	1.7795	1.0525	1.8880	0	0	0	0	0	1	5.00000
1230	.37967	.40742	1	1	2.48146	1.44585	.	.	.	0	0	.	.	.	0	1.51414
1231	1.04007	1.65275	0	0	3.29318	4.27607	5.2350	7.6773	9.5019	0	0	0	0	0	1	5.00000
1232	1.35776	.85153	0	1	4.50072	3.41919	1.3720	4.1773	4.7763	0	0	0	0	0	1	5.00000
1233	-.02629	-.37281	1	0	1.89951	2.17372	1.3325	1.7763	.	0	0	0	0	.	1	3.00000
1234	-.03786	.13436	0	1	.39016	2.07160	.1678	.9813	.7880	0	0	0	0	0	1	5.00000
1235	-.33553	-1.24830	1	1	.81508	-.95765	.	.	.	0	1	.	.	.	1	1.00000
1236	.73935	-.00171	0	0	3.70263	2.53817	3.3257	1.1785	2.9742	0	0	0	0	0	1	5.00000
1237	1.20818	.73204	1	0	1.83373	2.77542	.	.	.	0	0	.	.	.	1	1.00000
1238	-1.37371	.01807	0	1	.76539	-1.65058	1.2432	-3.2574	.3394	0	1	0	1	0	1	5.00000
1239	.14017	1.24582	0	1	1.05570	1.19185	4.1177	4.6803	4.0494	0	0	0	0	0	1	5.00000
1240	-.18803	.90625	0	0	3.49438	1.95204	4.2349	5.2713	5.9202	0	0	0	0	0	1	5.00000
1241	1.49239	.94255	0	1	2.93334	3.68510	4.7942	4.7020	5.2795	0	0	0	0	0	1	5.00000
1242	.64288	1.11284	1	0	1.47041	3.98377	3.9633	6.0363	.	0	0	0	0	.	1	3.00000
1243	.86262	-.37111	1	0	.83897	1.41150	1.5833	1.2001	.5783	0	0	0	0	0	1	5.00000
1244	1.17005	.77624	1	1	2.48160	2.68455	.	.	.	0	0	.	.	.	1	1.00000
1245	-.96093	-.54498	1	0	-.17234	.57947	-.4628	-1.1127	.	1	0	1	1	.	1	3.00000
1246	1.87030	2.07475	0	1	2.80815	4.71009	7.0920	7.6173	11.4343	0	0	0	0	0	1	5.00000
1247	.17850	.36198	0	1	2.03953	2.85740	.9042	-.3727	3.0261	0	0	0	1	0	1	5.00000
1248	.49523	.47763	0	0	3.48391	3.59059	4.9127	3.2326	5.9794	0	0	0	0	0	1	5.00000
1249	.14680	.31703	1	0	1.48837	1.74001	3.2561	2.3176	3.4148	0	0	0	0	0	1	5.00000
1250	-.44039	.77193	1	1	2.11030	2.65045	3.4804	1.1176	1.3409	0	0	0	0	0	1	5.00000
1251	-1.37865	-1.62127	1	1	-.10038	-.14386	.	.	.	1	1	.	.	.	1	1.00000
1252	1.50596	.07911	1	0	5.89410	4.49424	2.1302	.	.	0	0	0	.	.	1	2.00000
1253	-.52557	-1.36496	1	1	.26902	-.06927	-2.0328	-3.8566	-7.4812	0	1	1	1	1	1	4.00000
1254	-.30309	-.48235	0	0	1.61024	1.26422	1.2426	-1.1341	-2.1109	0	0	0	1	1	1	5.00000
1255	-1.54653	-.80252	1	0	-2.21557	-1.48491	.	.	.	1	1	.	.	.	0	1.74582
1256	-1.05058	-.57433	0	1	.75070	.97515	-3.8498	-3.7172	-4.0555	0	0	1	1	1	1	5.00000
1257	.13860	.79663	0	1	3.34233	4.04779	1.9105	3.0742	4.6623	0	0	0	0	0	1	5.00000
1258	1.48915	.76613	0	0	3.98519	3.61145	5.1350	4.3817	6.2917	0	0	0	0	0	1	5.00000
1259	.16595	-.42358	0	1	2.83131	-.12898	.7264	-2.3935	-2.2994	0	1	0	1	1	1	5.00000
1260	.12246	.11127	0	0	.06288	4.14374	1.6155	1.8114	1.3018	0	0	0	0	0	1	5.00000
1261	1.85560	.84089	1	0	5.53282	3.71700	4.8770	.	.	0	0	0	.	.	0	2.38172
1262	-.18877	.38237	0	1	-.11067	2.43113	2.7352	1.3200	2.9340	1	0	0	0	0	1	5.00000
1263	.92623	.40251	0	0	1.93817	3.59988	3.9416	4.8376	3.2121	0	0	0	0	0	1	5.00000
1264	1.44896	1.11162	0	1	3.93145	3.03183	2.1845	1.7543	.	0	0	0	0	.	1	3.00000
1265	-.13336	-.15444	0	0	3.05398	3.09176	.5291	1.7783	-.7006	0	0	0	0	1	1	5.00000
1266	-.70662	-.17045	1	1	2.40770	2.19259	.6104	.	.	0	0	0	.	.	1	2.00000
1267	-.04392	-.75543	0	1	3.91924	-1.22271	-2.4551	-.5860	-3.9573	0	1	1	1	1	1	5.00000
1268	1.65549	.62480	0	0	5.05055	3.91305	3.2624	3.4005	4.5908	0	0	0	0	0	1	5.00000
1269	1.03850	.49851	1	0	2.23482	4.02581	1.3621	2.7961	.	0	0	0	0	.	1	3.00000
1270	-.18376	-.24378	0	1	.13876	.42323	.0727	-.4524	-.1339	0	0	0	1	1	1	5.00000
1271	-.78913	-.37050	1	0	-.38927	.55640	2.3884	.2133	.0549	1	0	0	0	0	1	5.00000
1272	.05187	-.59233	1	1	2.99409	2.62322	.5504	-1.4049	-3.6712	0	0	0	1	1	1	5.00000
1273	1.38967	.48384	0	1	3.02812	3.75540	4.9993	2.7256	5.3120	0	0	0	0	0	1	5.00000
1274	1.77773	.59735	1	0	5.12847	3.21404	1.7380	6.3628	4.5098	0	0	0	0	0	1	5.00000
1275	-1.47371	-.28539	0	1	.75508	-.37885	-1.9994	-.3718	-2.6324	0	1	1	1	1	1	5.00000
1276	-1.59370	-.84368	0	0	1.03580	.09518	-1.2718	-2.9355	-2.4769	0	0	1	1	1	1	5.00000
1277	.82680	.63299	1	0	2.44378	4.77776	2.6291	5.8307	5.7690	0	0	0	0	0	1	5.00000
1278	-.09156	-.34363	1	1	1.83330	.89790	2.4804	-1.1488	-.0047	0	0	0	1	1	1	5.00000
1279	-.73823	.09882	0	0	1.01925	2.04452	1.3572	1.7389	.3346	0	0	0	0	0	1	5.00000
1280	-.27075	-.99185	0	1	1.60257	1.24741	.	.	.	0	0	.	.	.	0	1.73978
1281	1.66362	.83017	1	1	4.57891	2.71035	3.4343	.	.	0	0	0	.	.	1	2.00000
1282	1.06440	1.24778	0	0	4.30145	3.47743	5.6653	6.4649	8.2648	0	0	0	0	0	1	5.00000
1283	-1.44394	.00558	1	0	-1.39424	.39269	.	.	.	1	0	.	.	.	1	1.00000
1284	-.96836	-.33015	1	1	1.59761	.89114	-1.4956	-1.4635	.	0	0	1	1	.	1	3.00000
1285	-.49911	-.58984	0	1	1.15264	.50560	-1.4105	-1.2960	-4.6836	0	0	1	1	1	1	4.00000
1286	-2.96181	-.87984	0	0	-.42333	-.21650	.	.	.	1	1	.	.	.	1	1.00000
1287	-.01614	-.23013	1	1	1.21252	2.16141	.9282	.	.	0	0	0	.	.	1	2.00000
1288	-.40221	.76031	0	0	2.34769	1.22535	2.8115	3.2076	4.6953	0	0	0	0	0	1	5.00000
1289	.18239	-.27891	0	1	2.62316	3.83218	.0015	-.1422	-.8530	0	0	0	1	1	1	5.00000
1290	-.92140	-.38269	0	0	1.13950	-.05517	.7982	-.3357	.1417	0	1	0	1	0	1	4.00000
1291	.27287	.68253	0	0	2.82043	1.83681	3.3052	.	.	0	0	0	.	.	1	2.00000
1292	-1.31558	-.86580	1	1	.73766	-1.05078	-1.4570	.	.	0	1	1	.	.	1	2.00000
1293	-.18401	.03654	0	0	1.99785	2.90403	1.1666	2.0311	1.7099	0	0	0	0	0	1	5.00000
1294	-2.27378	-1.24023	1	1	-1.93472	.32534	-2.8079	-5.0253	.	1	0	1	1	.	0	3.37390
1295	.98278	1.43087	1	1	2.94624	3.80114	5.0198	7.0684	5.3444	0	0	0	0	0	1	5.00000
1296	2.14216	1.06860	0	0	4.84600	4.93963	5.2016	7.0060	6.7319	0	0	0	0	0	1	5.00000
1297	-.25836	.01370	1	0	1.95339	2.72670	2.4744	1.1255	.0447	0	0	0	0	0	1	5.00000
1298	.04449	-.15016	0	1	.33776	.13289	1.6627	-.2013	.2559	0	0	0	1	0	1	5.00000
1299	-.26148	-.40209	1	0	1.70850	.93342	.	.	.	0	0	.	.	.	1	1.00000
1300	-.44730	-.03431	1	1	3.92511	.93676	2.9352	-.1104	-.5092	0	0	0	1	1	1	5.00000
1301	.35290	.23798	0	1	3.03350	2.44972	.8008	.4697	.3852	0	0	0	0	0	1	5.00000
1302	.43923	.45939	0	0	3.62616	3.29414	2.4445	4.2958	3.5008	0	0	0	0	0	1	5.00000
1303	1.53905	1.28740	0	0	5.05757	4.32797	5.7621	5.6713	7.1805	0	0	0	0	0	1	5.00000
1304	-.69310	.50646	0	1	1.85123	3.28146	.	.	.	0	0	.	.	.	1	1.00000
1305	1.18856	.27820	1	0	3.99999	3.87123	3.9324	2.7353	3.1570	0	0	0	0	0	1	5.00000
1306	-.71559	-1.53669	0	1	1.74542	-1.48903	-3.7971	-5.4722	-5.7551	0	1	1	1	1	1	5.00000
1307	1.63121	.67619	0	1	3.30621	3.57010	5.1467	4.7174	3.8788	0	0	0	0	0	1	5.00000
1308	-1.67929	-1.32974	0	0	.45197	.40919	-3.8212	.	.	0	0	1	.	.	1	2.00000
1309	-.05013	-.51729	1	0	2.43546	2.31257	.0891	-.2783	-1.8755	0	0	0	1	1	1	4.00000
1310	-1.14185	.10935	1	1	.18841	.32776	.0343	.0786	-1.0519	0	0	0	0	1	1	5.00000
1311	-.28474	-.05986	1	0	1.88129	.73715	1.7691	.4191	.	0	0	0	0	.	1	3.00000
1312	.97662	.44189	0	1	2.83035	4.45433	3.2154	2.4737	2.9395	0	0	0	0	0	1	5.00000
1313	-1.93897	-.25805	0	0	-1.71757	-1.81670	.	.	.	1	1	.	.	.	1	1.00000
1314	-.53119	-.94152	0	1	1.10421	.52033	-.9721	-2.2591	-3.8898	0	0	1	1	1	1	5.00000
1315	.58995	.85719	1	1	4.08324	2.50791	3.1629	5.0954	4.5043	0	0	0	0	0	1	5.00000
1316	-.34253	.22115	1	0	1.67220	.	.	.	.	0	.	.	.	.	0	.53390
1317	-.64253	-.76627	1	1	-.25391	.24991	-.8545	-1.9353	-2.7519	1	0	1	1	1	1	4.00000
1318	1.11080	.80593	1	0	4.20456	.	.	.	.	0	.	.	.	.	0	.39990
1319	-.89219	-1.04728	0	0	1.78234	-.76855	-1.8206	-3.3732	-3.9221	0	1	1	1	1	1	5.00000
1320	1.01842	.93902	0	1	1.49483	1.81800	2.9046	4.8563	5.0730	0	0	0	0	0	1	5.00000
1321	-.23283	-.74635	0	0	.50903	.90811	.	.	.	0	0	.	.	.	1	1.00000
1322	-.03860	.69647	1	1	1.49913	1.83056	1.9760	3.4156	4.3487	0	0	0	0	0	1	5.00000
1323	2.68389	.80679	0	1	4.40135	3.46247	.	.	.	0	0	.	.	.	0	1.75965
1324	.44981	-.63259	1	0	2.23576	.	.	.	.	0	.	.	.	.	0	.72595
1325	-.10756	.25576	0	0	.54795	3.65301	1.7502	3.1377	1.8576	0	0	0	0	0	1	5.00000
1326	-.31751	-.16120	0	1	2.78286	.37130	.	.	.	0	0	.	.	.	1	1.00000
1327	.19098	-.03661	1	0	3.86509	3.40903	2.7608	1.7652	.	0	0	0	0	.	1	3.00000
1328	-1.02067	-.36927	0	1	.90028	-.99992	-1.8326	-2.7186	-1.0007	0	1	1	1	1	1	5.00000
1329	-1.44474	-.82069	0	0	.92738	.82415	-2.8766	-2.1868	.	0	0	1	1	.	1	3.00000
1330	-1.05612	-.20620	1	1	1.77274	-2.01876	.3966	.	.	0	1	0	.	.	1	2.00000
1331	.29868	-.21070	0	0	3.00300	1.24275	2.3863	2.8787	.4531	0	0	0	0	0	1	5.00000
1332	-.56475	-.48929	1	1	.09143	-.70225	-2.4308	-2.7940	-2.0289	0	1	1	1	1	1	5.00000
1333	-.54092	-1.00039	0	1	1.51545	-.98948	-2.1576	-2.9458	-4.1620	0	1	1	1	1	1	5.00000
1334	-.88400	-.81411	0	0	2.22860	.15423	-2.4397	-1.5242	-3.6793	0	0	1	1	1	1	5.00000
1335	1.06528	.73965	0	0	4.19070	4.40273	4.8741	5.5387	5.5345	0	0	0	0	0	1	5.00000
1336	-.23295	-1.71971	0	1	3.87910	-1.00721	-3.8942	-4.3359	.	0	1	1	1	.	1	3.00000
1337	-.59661	-.30150	0	1	2.08588	1.91913	-.8111	-.4566	-.8385	0	0	1	1	1	0	4.27127
1338	-.78071	-1.14765	1	0	2.60697	-.87690	.	.	.	0	1	.	.	.	1	1.00000
1339	.52073	.47266	1	1	1.65816	1.86196	1.8759	1.1450	3.8393	0	0	0	0	0	1	5.00000
1340	-.81035	-1.49665	1	0	-.38426	.	.	.	.	1	.	.	.	.	0	.32718
1341	-1.25419	.08879	1	0	.31566	3.05433	1.3427	1.6082	.7874	0	0	0	0	0	1	5.00000
1342	-.90824	-.26527	1	1	.94682	-.75274	.8378	-.3210	-1.9423	0	1	0	1	1	1	5.00000
1343	.49871	.92614	0	0	1.65174	4.36265	3.0176	5.6651	3.9874	0	0	0	0	0	1	5.00000
1344	.16191	-.08693	1	1	-.50497	1.82278	2.7107	1.1078	-2.0777	1	0	0	0	1	1	5.00000
1345	-.16888	-.28909	1	0	1.96805	2.07337	.5725	1.9419	-.4598	0	0	0	0	1	1	5.00000
1346	.28798	-.35676	0	1	2.86699	1.63962	.5520	1.1640	-2.6839	0	0	0	0	1	1	5.00000
1347	.51522	-.02572	0	0	3.24613	2.81041	2.2945	1.6282	.7966	0	0	0	0	0	1	5.00000
1348	-.75897	-.36372	1	1	.75483	-.93898	-.6317	.	.	0	1	1	.	.	1	2.00000
1349	.92644	.55266	1	0	.57593	3.28545	2.2447	2.4400	5.2384	0	0	0	0	0	1	5.00000
1350	-.00938	-.15328	0	1	.65715	1.35786	-.6369	-.0444	-.7315	0	0	1	1	1	1	4.00000
1351	-.99140	-.68562	0	0	1.07414	-.84776	-2.0311	-.4894	.	0	1	1	1	.	1	3.00000
1352	.69939	.57763	1	1	.86041	2.30683	3.6097	3.3913	4.1934	0	0	0	0	0	1	5.00000
1353	.18188	-.45232	1	0	1.20525	2.71389	-.0583	.	.	0	0	1	.	.	1	2.00000
1354	-.15622	.57897	1	1	1.75195	1.34506	.	.	.	0	0	.	.	.	1	1.00000
1355	.46480	-.50846	0	0	2.30618	.73429	-.5006	.9143	.4835	0	0	1	0	0	1	5.00000
1356	-.00402	-.76148	1	1	2.27962	.85330	-1.4375	-1.7490	-3.1298	0	0	1	1	1	1	5.00000
1357	-2.13001	-1.15077	1	0	.73478	-.01409	-2.5182	.	.	0	1	1	.	.	1	2.00000
1358	1.11582	1.34131	0	1	2.39248	4.40332	4.4240	3.8410	.	0	0	0	0	.	1	3.00000
1359	-.69827	-.31407	1	0	.28401	-.44930	-1.7434	.	.	0	1	1	.	.	1	2.00000
1360	-.89772	-.48160	0	1	3.80729	.53673	.3186	-1.3435	-3.2699	0	0	0	1	1	1	5.00000
1361	-1.29401	-.53166	0	1	.55937	-.22182	-1.7655	-1.6808	-4.1526	0	1	1	1	1	1	5.00000
1362	-1.56247	-.64228	1	0	.00971	-2.13502	.3301	.	.	0	1	0	.	.	1	2.00000
1363	-.66647	-.67023	1	0	1.44766	.	.	.	.	0	.	.	.	.	0	.13660
1364	-1.96212	-.20874	1	1	1.16249	-1.43032	-3.5049	-2.0390	-2.0403	0	1	1	1	1	1	4.00000
1365	-.99388	-.54039	1	0	-.03299	.	.	.	.	1	.	.	.	.	0	.10070
1366	-.05732	-.60234	0	1	2.86851	1.56491	-2.0724	-2.3010	-3.5582	0	0	1	1	1	1	5.00000
1367	-.43155	-.31075	0	0	1.69254	.20263	.1084	-1.3389	-.6538	0	0	0	1	1	1	5.00000
1368	-.66889	-.16702	1	1	1.83566	.85121	.	.	.	0	0	.	.	.	1	1.00000
1369	1.59341	.54593	0	0	3.95500	2.95409	5.9494	4.4783	5.6751	0	0	0	0	0	1	5.00000
1370	-.43083	.11395	1	1	2.75538	1.78485	1.3056	.	.	0	0	0	.	.	0	2.54617
1371	-.58123	.45486	1	1	.11198	.65979	1.5011	1.1059	1.3222	0	0	0	0	0	1	5.00000
1372	1.03598	-.10880	1	0	2.30350	2.22566	5.1935	2.4884	2.0166	0	0	0	0	0	1	4.00000
1373	.13145	-.40189	1	1	2.57331	.	.	.	.	0	.	.	.	.	0	.46513
1374	-1.21520	-1.41240	1	0	-.47651	-1.67296	-1.1022	-3.9575	-4.8994	1	1	1	1	1	0	4.69967
1375	.70587	.38797	1	0	1.75249	4.55005	4.3822	3.9990	3.1402	0	0	0	0	0	1	5.00000
1376	-.21790	-.40267	0	1	3.56996	1.59072	.2469	.7034	-1.6940	0	0	0	0	1	1	5.00000
1377	1.21066	.27851	0	0	3.50622	.86828	4.0111	1.3713	4.4401	0	0	0	0	0	1	5.00000
1378	1.03139	.03666	0	1	3.50816	3.43080	2.9450	4.0317	2.3403	0	0	0	0	0	1	5.00000
1379	-1.00041	-.65013	1	0	.73191	1.73147	.9510	-.1990	.	0	0	0	1	.	0	3.80630
1380	-.65706	-.35189	1	1	1.39551	.81499	.7762	.2105	-2.6754	0	0	0	0	1	1	5.00000
1381	-.40585	-.36120	0	0	2.02127	.21236	.9396	-.3668	.7018	0	0	0	1	0	1	5.00000
1382	-1.23832	-1.07454	0	1	1.39865	-1.84046	-.4314	-5.0707	-5.8939	0	1	1	1	1	1	5.00000
1383	-1.66673	-.79342	1	0	1.06627	1.88306	-2.1000	-1.3648	-2.7084	0	0	1	1	1	1	5.00000
1384	-.30842	-1.59658	1	1	3.25256	.23612	-3.4413	.	.	0	0	1	.	.	1	2.00000
1385	-1.29115	-.46216	0	0	.99366	1.58226	-1.6771	-2.5377	.	0	0	1	1	.	1	3.00000
1386	.38459	.70242	0	1	3.56817	3.29417	3.9569	3.2254	4.0717	0	0	0	0	0	1	5.00000
1387	.64646	1.10814	0	0	3.10816	4.85479	2.7694	5.8971	7.8277	0	0	0	0	0	1	5.00000
1388	1.19044	.76732	0	1	4.47573	5.00458	4.1674	3.8826	3.4204	0	0	0	0	0	1	5.00000
1389	.84422	.83920	1	1	3.18633	4.92788	3.7948	4.1265	5.8980	0	0	0	0	0	1	4.00000
1390	-1.79593	-.67924	0	0	2.19235	-1.72661	-2.4064	-2.2347	-2.6510	0	1	1	1	1	1	5.00000
1391	-.46577	.04645	1	1	2.20701	.36741	.8441	2.4777	.3053	0	0	0	0	0	1	5.00000
1392	1.71501	.66921	0	0	2.86926	4.89679	4.6725	6.1254	6.7655	0	0	0	0	0	1	5.00000
1393	1.49640	.16549	0	1	2.78850	1.50662	3.1868	2.0865	1.9698	0	0	0	0	0	1	5.00000
1394	-1.05465	.00730	0	0	1.08206	1.87415	.7450	1.1128	1.2220	0	0	0	0	0	1	5.00000
1395	-.22605	-.46889	1	0	1.38825	2.29136	.	.	.	0	0	.	.	.	1	1.00000
1396	2.23003	1.09298	1	1	2.51770	3.56382	5.2128	.	.	0	0	0	.	.	0	2.02053
1397	.68893	.90987	1	1	2.69268	5.05210	.	.	.	0	0	.	.	.	0	1.43078
1398	.85563	.57438	0	0	1.96151	2.93730	4.1031	3.7821	5.8149	0	0	0	0	0	1	5.00000
1399	.18350	.65240	1	1	2.16972	2.34001	5.1542	1.3004	3.9982	0	0	0	0	0	1	5.00000
1400	-.85847	-1.16796	1	0	1.76689	-.45965	-1.1922	.	.	0	1	1	.	.	0	2.79255
1401	-1.50441	-.60090	1	0	-.46014	-.27966	-.6485	.	.	1	1	1	.	.	1	2.00000
1402	-.44542	.22343	1	1	3.13014	.	.	.	.	0	.	.	.	.	0	.06483
1403	.29602	.44111	1	0	2.50952	1.66019	3.2383	2.8703	.	0	0	0	0	.	0	3.47524
1404	.29229	-.64309	0	1	2.76399	1.58523	-.8083	-1.8909	-1.8622	0	0	1	1	1	1	5.00000
1405	-.87502	-.69834	0	0	-.06950	-2.43069	-.7197	.	.	1	1	1	.	.	1	2.00000
1406	2.13437	1.08996	1	1	5.51789	4.90935	5.5927	6.1842	4.7725	0	0	0	0	0	1	5.00000
1407	-1.14841	-.02263	1	1	.94791	.11418	.	.	.	0	0	.	.	.	0	1.02591
1408	.05273	.28453	0	0	3.98254	4.59767	1.3177	2.7250	1.8650	0	0	0	0	0	1	5.00000
1409	-.94543	-.79690	0	0	1.22047	-1.54954	-1.0163	-2.2525	-2.7481	0	1	1	1	1	1	5.00000
1410	-.30101	.24019	1	1	2.46598	.59593	3.1020	-.4308	2.1136	0	0	0	1	0	1	5.00000
1411	.98018	.81837	1	1	3.04900	2.25758	4.4017	3.6102	3.9316	0	0	0	0	0	1	5.00000
1412	-.24366	-.35325	1	0	.08129	1.53601	.	.	.	0	0	.	.	.	1	1.00000
1413	-.17974	-.59765	1	1	.61105	2.35809	-1.8221	-.5848	-2.7891	0	0	1	1	1	1	5.00000
1414	-.12455	1.13353	0	0	1.06993	2.42017	3.7070	6.0283	5.5419	0	0	0	0	0	1	5.00000
1415	.41903	.15383	1	1	2.21411	-.17953	.6710	-.0812	-.0134	0	1	0	1	1	0	4.43334
1416	-1.87810	-1.07659	1	0	-.30121	-2.76971	-2.1673	-5.0417	.	1	1	1	1	.	1	3.00000
1417	-.17524	-.25111	0	1	.86561	.13674	-.0755	-.3536	.6765	0	0	1	1	0	1	5.00000
1418	-2.26762	-1.90662	1	0	-.61428	-2.08172	.	.	.	1	1	.	.	.	0	1.95382
1419	1.43408	.35162	0	0	5.05024	2.89836	3.8986	6.8499	3.8996	0	0	0	0	0	1	5.00000
1420	-.46119	-.67282	0	1	.61872	.93703	1.5794	-2.4409	-4.2271	0	0	0	1	1	1	5.00000
1421	.72201	-.18761	0	1	2.48159	1.46776	1.3329	1.9492	-.3591	0	0	0	0	1	1	5.00000
1422	-.58583	-.17343	1	0	3.35352	.41264	.	.	.	0	0	.	.	.	1	1.00000
1423	-.64033	-1.62560	1	1	2.24134	-1.79310	-3.3704	-6.1636	.	0	1	1	1	.	1	3.00000
1424	-.91321	-1.50082	0	0	2.03569	-1.18368	-3.5068	-3.6420	-5.0873	0	1	1	1	1	1	5.00000
1425	-.43318	-.09122	1	0	1.51243	.79338	1.3942	.	.	0	0	0	.	.	0	2.22119
1426	.54394	-.21578	1	1	2.28237	1.07568	2.4035	-.6413	.8957	0	0	0	1	0	1	5.00000
1427	.00478	-.45158	0	0	1.23059	1.25857	-.8418	.3148	.	0	0	1	0	.	1	3.00000
1428	-.34241	-.03887	1	1	3.31788	1.09907	-2.5340	.3489	.	0	0	1	0	.	0	3.22666
1429	.73412	.93701	0	0	3.91659	5.53213	2.7822	4.5957	6.6665	0	0	0	0	0	1	5.00000
1430	-.93081	.26523	0	1	-.34566	.46988	.5375	.2610	-1.0779	1	0	0	0	1	0	4.58807
1431	.38216	.23331	0	1	2.25335	3.01969	.5356	.8356	2.0322	0	0	0	0	0	1	5.00000
1432	.71586	-.23581	1	0	2.12676	2.58879	.	.	.	0	0	.	.	.	0	1.66815
1433	-.89380	-.84803	1	0	1.46022	-.25863	.	.	.	0	1	.	.	.	0	1.12222
1434	.11871	.16260	1	1	2.20313	1.56527	3.1751	2.8664	.	0	0	0	0	.	1	3.00000
1435	-.36704	-.13478	1	0	1.84833	.62169	2.3800	.	.	0	0	0	.	.	0	2.46236
1436	.05128	.46935	0	1	1.21843	2.35807	3.9243	1.0444	3.9751	0	0	0	0	0	1	5.00000
1437	1.18379	1.02129	0	1	2.23389	3.62587	5.2953	4.6048	5.3688	0	0	0	0	0	1	5.00000
1438	.51516	.35214	1	0	1.19804	.	.	.	.	0	.	.	.	.	0	.38209
1439	-.46424	.01938	1	1	1.85274	-.19513	-.7129	.	.	0	1	1	.	.	1	2.00000
1440	1.28545	1.31650	1	0	1.77856	3.84468	6.8854	7.8600	6.9898	0	0	0	0	0	1	4.00000
1441	2.00368	1.27178	1	1	3.84244	4.79350	7.2512	6.3134	.	0	0	0	0	.	1	3.00000
1442	-.29611	.39408	1	0	1.00930	3.03999	3.2468	2.8702	3.1714	0	0	0	0	0	1	5.00000
1443	-1.66051	-.13316	1	1	-.42327	-1.20680	.	.	.	1	1	.	.	.	1	1.00000
1444	.19965	.25019	1	0	1.82459	1.77440	2.0098	3.8779	3.5641	0	0	0	0	0	1	4.00000
1445	-.72467	-.33865	1	0	.37852	1.69100	2.0891	-.0357	-.1985	0	0	0	1	1	1	5.00000
1446	.52151	.37347	1	1	2.79554	1.92684	2.6020	.5555	.6646	0	0	0	0	0	1	5.00000
1447	1.25299	1.02247	1	0	2.42811	2.35301	4.7873	.	.	0	0	0	.	.	1	2.00000
1448	1.39286	.97036	1	1	2.78535	5.09805	6.0138	5.4850	4.8459	0	0	0	0	0	1	5.00000
1449	.77267	-.14288	0	1	3.44418	.35985	.6242	1.5314	-1.1301	0	0	0	0	1	1	5.00000
1450	.86671	.39792	1	0	2.54531	1.83044	3.5518	4.0106	3.0756	0	0	0	0	0	1	5.00000
1451	.08315	.69050	1	1	2.17338	3.09955	3.0427	1.1363	3.5506	0	0	0	0	0	1	5.00000
1452	.39941	.91277	0	0	2.00670	2.12340	5.0701	4.8398	4.9245	0	0	0	0	0	1	5.00000
1453	-.51325	-.16915	0	0	.91457	1.24274	1.3728	-1.2209	-.4755	0	0	0	1	1	1	5.00000
1454	.46515	.65245	0	1	2.03403	3.32978	2.4567	2.7856	2.7102	0	0	0	0	0	1	5.00000
1455	-1.58110	-.35279	0	0	.66040	.77489	.2601	-1.6655	-2.4106	0	0	0	1	1	1	5.00000
1456	-.78679	-1.39835	0	1	2.92873	-1.97094	-3.9430	-5.0847	.	0	1	1	1	.	1	3.00000
1457	-.55927	-.66765	0	1	2.51506	.38409	1.7378	-.4230	-4.4060	0	0	0	1	1	1	5.00000
1458	-1.34521	-1.27060	1	0	.27879	-.45268	-3.0225	.	.	0	1	1	.	.	1	2.00000
1459	.59703	.30125	0	1	3.79774	1.60003	3.6235	3.1344	1.3462	0	0	0	0	0	1	5.00000
1460	.88412	-.02022	0	0	.70399	2.92828	2.7215	3.0856	3.0921	0	0	0	0	0	1	5.00000
1461	.71953	.64028	0	1	5.47248	1.92166	3.8850	3.1929	4.4361	0	0	0	0	0	1	5.00000
1462	.09647	-.63878	1	0	4.37986	.19421	1.0237	-.6167	.3439	0	0	0	1	0	1	4.00000
1463	.53070	.27888	1	0	3.54316	1.31590	4.3519	1.4151	3.3485	0	0	0	0	0	1	5.00000
1464	-.52041	-.07330	0	1	1.61318	.42438	1.4242	2.0077	-1.2520	0	0	0	0	1	1	5.00000
1465	-.07260	-.16823	0	0	2.54649	2.89347	.5493	.5658	1.2163	0	0	0	0	0	1	5.00000
1466	-.11756	.17173	0	1	.77025	1.23790	.	.	.	0	0	.	.	.	1	1.00000
1467	1.22575	1.14740	0	0	.65729	4.07433	5.8267	6.4829	6.5330	0	0	0	0	0	1	5.00000
1468	-.59773	-.66091	1	1	.21802	-.30896	.	.	.	0	1	.	.	.	0	1.89070
1469	-.10978	.62504	1	1	2.69787	2.43937	1.4709	2.4748	2.2588	0	0	0	0	0	1	5.00000
1470	-1.21059	-.42269	1	0	1.04224	.63608	-.6660	.9455	-1.4487	0	0	1	0	1	1	5.00000
1471	.28793	-.72019	0	1	4.28205	.99962	-.9700	-1.8733	-.7011	0	0	1	1	1	1	5.00000
1472	-.10632	-.09481	1	0	1.11372	.58342	2.7690	.	.	0	0	0	.	.	0	2.49566
1473	.06047	.76368	0	1	1.03047	1.64231	3.1812	.	.	0	0	0	.	.	1	2.00000
1474	-.22325	-.32338	0	0	3.64911	.45531	.5560	.8459	.	0	0	0	0	.	1	3.00000
1475	-1.04943	-.86193	0	0	.94011	.53502	-.1380	-3.1057	-2.7110	0	0	1	1	1	1	5.00000
1476	-.02783	.27443	0	1	.82709	2.29216	2.2677	2.0303	2.5686	0	0	0	0	0	1	5.00000
1477	.21871	-.45134	1	0	2.86957	2.19122	2.6656	.4490	.1993	0	0	0	0	0	1	5.00000
1478	-.21417	-.01735	0	1	1.57892	.47728	1.4435	-.8872	.3736	0	0	0	1	0	1	5.00000
1479	.38601	-.03923	0	1	3.22319	3.13840	1.9965	-1.3951	1.8843	0	0	0	1	0	1	5.00000
1480	-.37089	-.58501	0	0	2.57044	1.77119	-.6099	-1.0248	-2.6330	0	0	1	1	1	1	5.00000
1481	.75315	-.08760	1	0	3.56633	2.71174	2.7686	2.2259	2.1844	0	0	0	0	0	1	5.00000
1482	-.57155	-.49456	0	1	.96896	-.09562	.	.	.	0	1	.	.	.	1	1.00000
1483	-.75454	-.84120	0	0	2.95621	.66747	.0599	-1.9883	-2.3491	0	0	0	1	1	1	5.00000
1484	.77097	.33783	1	1	3.73495	2.02025	2.7025	1.2464	3.7596	0	0	0	0	0	1	4.00000
1485	1.35212	.44424	1	0	3.03794	2.77379	3.3493	3.3673	4.4860	0	0	0	0	0	1	5.00000
1486	-.66286	-.18618	0	1	1.52519	-.12928	-.5960	-1.2241	-.9346	0	1	1	1	1	1	5.00000
1487	.92000	1.50754	0	1	3.38998	4.63538	5.0162	5.6528	7.8879	0	0	0	0	0	1	5.00000
1488	-.65799	-.37575	0	0	.50406	1.12484	-.5409	-.2773	-.9902	0	0	1	1	1	1	5.00000
1489	.33341	.51208	1	1	3.33036	1.87873	1.8061	3.4913	.	0	0	0	0	.	0	3.10173
1490	.69037	-.41558	0	0	2.74902	1.32005	2.7584	.7591	.1297	0	0	0	0	0	1	5.00000
1491	1.69865	1.59320	0	0	3.61340	5.61233	6.5445	7.4194	8.7629	0	0	0	0	0	1	5.00000
1492	-.56982	-1.10389	0	1	.86997	-3.27135	-3.5176	-2.9634	-4.6258	0	1	1	1	1	1	5.00000
1493	-1.19583	-.10203	0	1	-.07115	.95966	.7630	-1.0849	-1.0185	1	0	0	1	1	1	5.00000
1494	-.53242	-.32967	0	0	2.09331	.98584	1.1344	.5795	-1.5545	0	0	0	0	1	1	5.00000
1495	1.81886	.75159	0	0	3.11691	4.62278	3.8582	6.5765	6.5507	0	0	0	0	0	1	5.00000
1496	.39710	.72013	1	1	2.47963	2.24760	.	.	.	0	0	.	.	.	0	1.40287
1497	.42290	-.05118	0	0	1.75452	1.36304	.	.	.	0	0	.	.	.	1	1.00000
1498	-.69288	.24170	0	1	-.35236	-.33667	.9748	1.3398	-1.0900	1	1	0	0	1	1	5.00000
1499	-1.18967	-.39108	1	1	.44863	-1.10349	-.4308	-3.3671	.	0	1	1	1	.	0	3.15097
1500	.66520	-.18015	0	0	2.62886	2.78093	2.9915	2.3864	1.1808	0	0	0	0	0	1	5.00000
1501	-.49194	.10049	1	1	1.78496	.	.	.	.	0	.	.	.	.	0	.70563
1502	1.79499	.62877	0	0	4.01882	4.56989	5.8207	5.3040	6.3510	0	0	0	0	0	1	4.00000
1503	1.04846	.55259	0	1	3.22934	2.76314	2.5827	2.7497	.8350	0	0	0	0	0	1	5.00000
1504	-.80883	.11269	0	0	1.39766	2.23925	-.1812	.1412	1.5680	0	0	1	0	0	1	5.00000
1505	.71135	.30065	1	1	1.76199	1.84978	3.1109	1.8038	.7945	0	0	0	0	0	1	5.00000
1506	.91805	.57162	1	0	3.04426	5.64812	3.0589	6.3738	7.3907	0	0	0	0	0	1	5.00000
1507	.04974	.38913	1	0	.73492	1.27880	4.4647	.	.	0	0	0	.	.	1	2.00000
1508	.87019	1.10101	1	1	3.18508	2.71527	4.8289	3.4144	4.1165	0	0	0	0	0	1	5.00000
1509	-1.55428	-1.21023	0	1	.24670	-1.98711	-2.6346	-4.5355	-5.4917	0	1	1	1	1	1	5.00000
1510	-.55580	-.90805	0	0	2.68522	-1.14981	.1097	-1.6960	.	0	1	0	1	.	1	3.00000
1511	.60387	1.06939	0	0	2.65248	4.51644	4.3424	6.9339	7.2777	0	0	0	0	0	1	5.00000
1512	.08845	.59021	0	1	1.30052	.93648	2.4935	3.1811	2.8066	0	0	0	0	0	1	5.00000
1513	-.24487	.33473	0	0	1.69393	1.20883	3.0290	3.7175	3.4586	0	0	0	0	0	1	5.00000
1514	1.58131	.85114	1	1	3.58959	2.95829	4.2701	5.0806	4.5296	0	0	0	0	0	1	5.00000
1515	-.62546	.11004	1	1	1.12978	1.06952	.	.	.	0	0	.	.	.	1	1.00000
1516	.00820	.05892	1	0	1.86392	3.15838	3.8300	2.0136	2.5842	0	0	0	0	0	1	5.00000
1517	.47618	.43503	0	1	.63116	2.33458	1.9041	3.5254	2.6485	0	0	0	0	0	1	5.00000
1518	-.11601	.21193	0	0	2.75137	.86260	3.0056	.	.	0	0	0	.	.	1	2.00000
1519	1.87821	.38402	0	0	3.00576	3.91549	4.4444	3.5830	4.1280	0	0	0	0	0	1	5.00000
1520	-1.33566	-.41481	0	1	2.41432	-.77247	-.4540	-4.3310	-3.5330	0	1	1	1	1	1	5.00000
1521	.93752	.59868	0	1	2.36489	3.90197	3.1843	1.0285	3.8483	0	0	0	0	0	1	5.00000
1522	1.63669	1.01139	1	0	1.60795	5.91160	5.5223	.	.	0	0	0	.	.	1	2.00000
1523	-.78270	-.85488	0	0	1.40284	.24409	-1.7220	-.0486	-.7435	0	0	1	1	1	1	5.00000
1524	.00141	-.28156	1	1	2.32240	-.25640	1.2120	-1.2995	-2.3701	0	1	0	1	1	1	4.00000
1525	1.52290	.80719	0	1	3.35317	3.66975	3.7620	5.9939	5.3322	0	0	0	0	0	1	5.00000
1526	-1.65642	-.99520	1	0	-1.23163	-.43472	.	.	.	1	1	.	.	.	0	1.97622
1527	-1.04907	-.93801	1	0	.78119	.85176	-.2096	-1.5505	-3.0012	0	0	1	1	1	1	4.00000
1528	.22131	.43296	1	1	4.32527	1.02915	3.1081	2.1622	2.2020	0	0	0	0	0	1	5.00000
1529	-1.08164	-1.10153	0	0	1.21387	-.39072	-1.3677	-2.6913	.	0	1	1	1	.	1	3.00000
1530	-1.48344	-.17070	0	1	.51689	-.59730	-1.3344	-1.8639	-1.9336	0	1	1	1	1	1	5.00000
1531	-.02487	1.29224	1	0	1.10072	3.83418	5.5405	5.2393	6.7603	0	0	0	0	0	1	4.00000
1532	-.28104	-.34913	0	1	1.75618	-1.04362	-.8239	-.5049	-.5570	0	1	1	1	1	1	5.00000
1533	2.10006	-.33685	0	0	4.79857	4.50009	3.6482	2.0765	.	0	0	0	0	.	1	3.00000
1534	-.23012	.20670	1	1	2.04415	-.55532	1.3980	1.2502	1.9182	0	1	0	0	0	1	4.00000
1535	1.61971	.90677	0	0	3.01741	5.06596	4.1667	7.0171	7.7901	0	0	0	0	0	1	5.00000
1536	-.85491	-.15718	0	1	-.03432	-1.15281	-.2608	-2.0014	-1.8214	1	1	1	1	1	1	5.00000
1537	-1.21284	-1.24231	0	0	-.34980	-1.91677	-1.7344	-3.0326	.	1	1	1	1	.	0	3.85479
1538	-.51538	-.52811	1	1	.75007	-1.26516	.	.	.	0	1	.	.	.	1	1.00000
1539	.95041	1.00423	0	1	1.85483	6.09258	4.1393	5.8022	5.7152	0	0	0	0	0	1	5.00000
1540	-1.34394	.17778	0	0	1.68405	1.47038	2.0805	-.3116	.3770	0	0	0	1	0	1	5.00000
1541	.30563	-.17339	1	0	2.24305	1.71435	.7025	3.0648	.	0	0	0	0	.	1	3.00000
1542	-.53684	-.44730	0	1	-.07395	1.11622	-1.4898	-1.5263	-1.6262	1	0	1	1	1	1	5.00000
1543	1.14764	.23727	0	1	3.26323	2.95823	3.0110	1.6561	1.1758	0	0	0	0	0	1	5.00000
1544	-.68796	-.52079	1	0	1.82310	.28837	-.4410	.5618	-1.9215	0	0	1	0	1	1	5.00000
1545	-1.43187	-.30416	1	0	-.29858	-.88724	.	.	.	1	1	.	.	.	1	1.00000
1546	1.14900	.30889	0	1	3.57801	2.46761	3.8617	1.7805	2.0409	0	0	0	0	0	1	5.00000
1547	-.62034	-1.00565	1	0	.63600	2.65691	.6418	-3.3667	.	0	0	0	1	.	0	3.23562
1548	-1.63343	-.87467	1	1	1.09237	.70190	.	.	.	0	0	.	.	.	0	1.38596
1549	-1.21626	-.75194	0	1	-.67930	-.18171	-1.9439	-3.4566	-3.2432	1	1	1	1	1	1	5.00000
1550	.84706	.67285	0	0	1.64904	4.22715	3.3987	6.1109	3.1336	0	0	0	0	0	1	5.00000
1551	.61132	-.45836	0	1	2.67538	.60052	1.4643	1.0732	-.8184	0	0	0	0	1	1	5.00000
1552	-1.82003	-1.60313	1	0	-.82484	.	.	.	.	1	.	.	.	.	0	.10206
1553	.29536	.39263	0	0	2.98250	2.19754	1.6794	3.1689	5.5420	0	0	0	0	0	1	5.00000
1554	-.56470	.07061	1	1	2.32469	.62853	1.2394	-.4012	-1.1586	0	0	0	1	1	1	5.00000
1555	-1.57108	-.46748	1	0	-.05760	.06805	-.1046	-1.4700	-3.5699	1	0	1	1	1	1	5.00000
1556	.44344	-.88029	0	1	2.40585	1.62514	-.4176	-2.7207	-3.4072	0	0	1	1	1	1	5.00000
1557	-.93730	-1.09673	0	0	1.29204	.29190	-3.4146	.	.	0	0	1	.	.	0	2.06592
1558	.63212	.24759	1	1	4.67831	2.75312	1.3469	3.1341	2.0891	0	0	0	0	0	1	5.00000
1559	.33277	-.29233	1	1	3.34392	.32308	-.9987	.	.	0	0	1	.	.	0	2.44248
1560	-.85593	-.28681	0	0	1.04088	-2.43223	-.9028	-1.8826	-.3276	0	1	1	1	1	1	5.00000
1561	2.14796	1.10834	0	1	3.80973	5.43467	7.3426	6.6324	7.3533	0	0	0	0	0	1	5.00000
1562	.58708	.64775	1	0	3.00723	3.92425	1.2554	3.2151	.	0	0	0	0	.	1	3.00000
1563	.49915	.06732	0	0	3.13134	2.96935	2.7418	1.9164	.	0	0	0	0	.	0	3.91147
1564	-.86495	-.22479	0	1	1.30073	.44314	-.2075	-1.0068	-.5109	0	0	1	1	1	1	5.00000
1565	.20099	-.37310	0	1	4.13835	.96857	-.1255	-.0930	-.5337	0	0	1	1	1	1	5.00000
1566	.28358	1.06553	1	0	.87592	3.59207	.	.	.	0	0	.	.	.	1	1.00000
1567	1.48719	.58934	0	0	3.89746	3.01622	4.1430	5.7354	4.7500	0	0	0	0	0	1	5.00000
1568	1.32525	.64007	0	1	2.63683	3.18965	4.6142	5.4805	4.4654	0	0	0	0	0	1	4.00000
1569	-.63855	-.30022	0	0	1.58106	.85990	.1440	-.5877	-.8093	0	0	0	1	1	1	5.00000
1570	.83570	.44788	0	1	4.36794	2.64313	3.2937	2.5002	1.8170	0	0	0	0	0	1	5.00000
1571	-.21197	-.22600	1	1	1.66604	.10641	-1.9154	-.1181	.	0	0	1	1	.	1	3.00000
1572	-.70895	-.43766	0	0	-.12487	.	.	.	.	1	.	.	.	.	0	.31142
1573	.05186	.11387	1	1	.01140	.61070	.8336	1.4825	.	0	0	0	0	.	1	3.00000
1574	-.77174	-.81512	0	0	1.52894	.	.	.	.	0	.	.	.	.	0	.07814
1575	.17633	-.26722	1	1	2.90418	.61440	.	.	.	0	0	.	.	.	1	1.00000
1576	-.15843	.58349	0	0	2.01540	2.48211	3.7241	5.0164	4.7604	0	0	0	0	0	1	5.00000
1577	-1.08648	.06103	0	0	.47245	.94034	1.2782	-.4359	-1.2523	0	0	0	1	1	1	5.00000
1578	-.66241	-.69111	1	1	2.39532	1.42634	-.8177	-2.4161	.	0	0	1	1	.	1	3.00000
1579	1.31350	1.01263	1	0	4.01329	5.13665	6.4867	6.5971	6.3265	0	0	0	0	0	1	4.00000
1580	-.03808	-.07778	1	1	4.85336	2.16323	2.3817	.	.	0	0	0	.	.	1	2.00000
1581	.60957	.00732	0	1	2.73449	1.68006	2.3433	2.6109	3.2911	0	0	0	0	0	1	5.00000
1582	.88436	1.26001	1	0	3.22010	5.13083	.	.	.	0	0	.	.	.	1	1.00000
1583	-.86785	-.72893	0	1	2.36379	1.93330	.4054	-1.3961	-3.7180	0	0	0	1	1	1	5.00000
1584	1.76179	.69879	1	0	4.96054	3.37622	3.7254	.	.	0	0	0	.	.	1	2.00000
1585	1.33821	.22848	1	0	3.17005	3.51757	3.6030	4.2236	2.7350	0	0	0	0	0	1	5.00000
1586	.48278	-.26342	0	1	2.81458	1.22506	1.6470	-.3957	-1.9441	0	0	0	1	1	1	5.00000
1587	1.51774	.96441	1	1	3.34043	3.36628	3.2989	4.7433	5.6025	0	0	0	0	0	1	5.00000
1588	.31707	1.16054	0	0	2.65197	2.00560	4.3013	6.1652	6.6223	0	0	0	0	0	1	5.00000
1589	.34627	-.16858	0	0	2.73028	2.45303	3.7004	.4365	1.6666	0	0	0	0	0	1	5.00000
1590	-1.31354	-.01830	0	1	.62092	-.40511	-1.0613	-.1409	-1.6013	0	1	1	1	1	1	5.00000
1591	-.82077	-1.11130	0	1	-.32124	.22757	-2.8528	-.9458	-4.8529	1	0	1	1	1	1	5.00000
1592	-.63666	-.05022	0	0	.77130	1.63269	1.5689	.0852	1.2284	0	0	0	0	0	1	5.00000
1593	.01442	.41658	0	1	.09507	3.64982	1.1436	.8160	1.9972	0	0	0	0	0	1	5.00000
1594	.64310	.52951	1	0	1.65627	3.27272	2.9195	.	.	0	0	0	.	.	1	2.00000
1595	-.39921	.24082	1	0	1.24970	-.28511	.	.	.	0	1	.	.	.	1	1.00000
1596	-1.01583	-.73428	0	1	1.58965	-.53815	.5678	-2.9458	-4.0013	0	1	0	1	1	1	5.00000
1597	.04033	-.25499	0	0	1.11679	1.39597	.1905	2.2834	.9014	0	0	0	0	0	1	5.00000
1598	.47312	.22710	0	1	.32148	2.87432	1.8698	-.1811	2.3742	0	0	0	1	0	1	5.00000
1599	-1.19072	-.73809	1	0	.02285	1.01636	-1.1517	.	.	0	0	1	.	.	1	2.00000
1600	.17700	-.47559	0	1	1.63275	.14971	-1.0728	-.7468	.	0	0	1	1	.	1	3.00000
1601	-.43780	-.40096	0	1	1.04318	.61853	.5176	-1.7480	-2.2719	0	0	0	1	1	1	5.00000
1602	-.09978	-.35455	1	0	2.01327	1.83026	.2803	.6026	.1503	0	0	0	0	0	1	5.00000
1603	-.29428	-.13949	1	0	2.01508	1.57904	1.5898	1.3570	.5662	0	0	0	0	0	1	4.00000
1604	-.11075	-.02344	0	1	.97218	1.15062	.0282	-.1835	.7663	0	0	0	1	0	1	5.00000
1605	-1.01412	.09934	1	0	.22220	1.33310	.6492	.9553	1.4600	0	0	0	0	0	1	5.00000
1606	1.07774	.17130	0	1	2.47500	2.78858	3.2677	1.1316	2.5655	0	0	0	0	0	1	5.00000
1607	-1.35039	-.71791	0	0	.42640	-.04716	-.9310	-2.3108	-2.5023	0	1	1	1	1	1	5.00000
1608	.16488	.08314	0	1	1.49788	2.69174	.7043	.5224	-.0261	0	0	0	0	1	1	5.00000
1609	-.76535	.32363	1	1	2.03852	1.84443	.8351	.3808	-.6541	0	0	0	0	1	1	5.00000
1610	1.37353	1.47827	1	0	4.70845	3.65793	5.8214	.	.	0	0	0	.	.	1	2.00000
1611	-.92846	.02899	0	0	.47356	.62747	.0849	1.4720	1.6606	0	0	0	0	0	1	5.00000
1612	3.66034	2.49832	0	1	5.14445	7.14998	10.6852	10.4221	13.4364	0	0	0	0	0	1	5.00000
1613	.70716	.57873	0	1	3.09386	3.24024	2.2396	1.6290	3.2936	0	0	0	0	0	1	5.00000
1614	.42069	.27958	0	0	2.23429	2.37559	1.7384	.	.	0	0	0	.	.	1	2.00000
1615	.83822	.51411	0	1	1.50853	3.04372	3.0243	2.9473	3.6026	0	0	0	0	0	1	5.00000
1616	-.12800	-.28481	1	0	2.69606	.67590	.6949	-.6135	.5022	0	0	0	1	0	1	5.00000
1617	-.37471	-.30425	0	0	3.13770	1.71013	3.8442	-.3300	1.5354	0	0	0	1	0	1	5.00000
1618	-.46789	.75338	1	1	.87020	3.21889	.2728	.	.	0	0	0	.	.	0	2.04543
1619	.44071	.35367	0	0	3.66261	3.69851	3.1397	4.4478	3.4181	0	0	0	0	0	1	5.00000
1620	2.11248	.89603	1	1	3.67427	4.26246	2.9323	5.0792	4.3658	0	0	0	0	0	1	4.00000
1621	-.02654	.10251	1	1	1.16322	1.22509	.7862	.	.	0	0	0	.	.	1	2.00000
1622	.78265	.49547	1	0	3.99434	4.49943	4.7959	4.5860	1.8424	0	0	0	0	0	1	5.00000
1623	-2.12490	-.95822	1	1	-.35374	-2.67747	-2.2040	-5.3546	-5.4351	1	1	1	1	1	0	4.78244
1624	-1.59244	-.95957	0	0	1.71803	.30272	-1.5941	-2.3625	-5.4403	0	0	1	1	1	1	4.00000
1625	-.36854	.02588	1	1	2.32481	.79812	.8295	.7055	1.4108	0	0	0	0	0	1	5.00000
1626	-1.67729	-2.30152	1	0	.09169	-3.27569	-4.9449	.	.	0	1	1	.	.	1	2.00000
1627	-1.17547	-1.19080	1	1	2.16631	-.56506	-2.9302	-2.8011	.	0	1	1	1	.	1	3.00000
1628	-1.55963	-1.09974	0	0	.78062	.16759	-1.8189	-4.3285	-4.3134	0	0	1	1	1	1	5.00000
1629	-.88841	-.03756	1	1	1.85818	.79177	.0772	-.7770	-1.4024	0	0	0	1	1	1	5.00000
1630	-.00121	-.37661	1	0	3.12643	2.42615	1.3774	2.1192	.1590	0	0	0	0	0	1	5.00000
1631	1.09853	.92232	0	0	2.69498	2.89212	.	.	.	0	0	.	.	.	1	1.00000
1632	-.09532	-1.08031	0	1	1.40277	1.42907	-2.1042	-1.0569	-5.7741	0	0	1	1	1	1	5.00000
1633	1.82504	.98753	0	0	4.47341	5.36339	6.1620	5.6334	6.6141	0	0	0	0	0	1	5.00000
1634	.26564	.70127	0	1	2.56186	3.56332	3.8303	2.5618	3.1857	0	0	0	0	0	1	5.00000
1635	.48165	.02173	0	1	4.39424	2.83014	.5114	.	.	0	0	0	.	.	1	2.00000
1636	-.88313	.09217	1	0	1.66415	.64326	1.3820	2.2909	.0546	0	0	0	0	0	1	5.00000
1637	-.13341	-.10406	0	1	.97954	1.21060	-.3229	2.1448	-1.5039	0	0	1	0	1	1	5.00000
1638	-.32619	-1.19778	1	0	1.68536	.75993	-.8687	.	.	0	0	1	.	.	1	2.00000
1639	.48705	1.12993	0	0	3.27865	2.87003	3.9721	5.5310	6.3505	0	0	0	0	0	1	5.00000
1640	-.22230	.06917	0	1	1.89837	.03857	-.2507	.6867	1.7462	0	0	1	0	0	1	5.00000
1641	-1.91022	-1.41159	1	1	1.98627	-3.28223	-2.8314	.	.	0	1	1	.	.	1	2.00000
1642	-.50851	-.36044	0	0	.43712	1.92232	-.8424	.4419	.	0	0	1	0	.	1	3.00000
1643	.60548	-.17789	0	0	2.09683	1.98978	.4571	.9361	2.2352	0	0	0	0	0	1	5.00000
1644	-1.39954	-.68007	0	1	-.21770	-2.16345	-2.0832	-3.6266	-3.1551	1	1	1	1	1	1	4.00000
1645	.30640	.85791	1	0	2.34491	1.26462	4.0788	4.8920	.	0	0	0	0	.	1	3.00000
1646	-.42972	-.24071	0	1	1.22386	2.63674	.1016	.5233	-2.6672	0	0	0	0	1	1	5.00000
1647	-1.45887	-.22423	1	0	1.37174	-.02035	-.4209	.	.	0	1	1	.	.	1	2.00000
1648	-.12893	-1.05008	1	1	1.87353	1.88902	-.5462	-3.2845	-5.9404	0	0	1	1	1	1	5.00000
1649	-.68867	-1.03241	0	0	1.32383	.21382	-1.3942	-3.7541	-3.9373	0	0	1	1	1	1	5.00000
1650	-.28776	-.31835	0	1	.96335	.07017	-.5094	1.2253	-.5285	0	0	1	0	1	1	5.00000
1651	.13666	-.26109	1	1	2.70954	.02162	-.7654	1.5010	-1.7321	0	0	1	0	1	1	5.00000
1652	1.36574	.40166	1	0	4.33870	3.60617	3.9519	.	.	0	0	0	.	.	1	2.00000
1653	.41466	1.22794	0	0	2.87996	5.35544	3.7094	5.9569	6.4171	0	0	0	0	0	1	5.00000
1654	-.59747	-.42706	0	1	1.21448	.19584	-1.0621	.9117	-2.6202	0	0	1	0	1	1	5.00000
1655	1.46467	1.00079	1	0	4.39958	4.99245	5.3876	.	.	0	0	0	.	.	1	2.00000
1656	-.21270	.22288	1	1	3.58367	-.61839	.0116	-1.1493	.0655	0	1	0	1	0	1	5.00000
1657	-.16731	.12577	0	1	2.22395	2.59784	1.6266	1.6392	-.6733	0	0	0	0	1	1	5.00000
1658	.48168	-.33697	1	0	1.94043	2.36718	.8436	.5365	1.5014	0	0	0	0	0	1	5.00000
1659	-.24130	.30075	0	0	1.88753	1.09361	4.0932	.3710	1.5995	0	0	0	0	0	1	5.00000
1660	-.90701	-.83110	1	1	1.90422	-.88197	-1.5994	.	.	0	1	1	.	.	1	2.00000
1661	-.47658	-1.22817	0	1	-.59391	-2.98603	.	.	.	1	1	.	.	.	1	1.00000
1662	-2.53463	-2.11147	0	0	1.15641	-1.34504	-5.0416	-7.9459	-10.9058	0	1	1	1	1	1	5.00000
1663	-.31194	-.30031	0	1	1.08950	1.90550	.3323	-1.6356	-1.3245	0	0	0	1	1	1	5.00000
1664	-1.83498	-.88386	1	0	-1.40209	-2.54592	-.6559	-2.6478	-4.3335	1	1	1	1	1	1	5.00000
1665	1.20457	1.17862	0	1	3.45407	4.33347	3.8667	5.9090	5.0163	0	0	0	0	0	1	5.00000
1666	-.41413	.63532	1	0	1.00108	3.54921	1.6171	3.4222	.	0	0	0	0	.	1	3.00000
1667	.15027	-.11058	0	1	2.42817	2.77509	1.9831	-.1767	-.2179	0	0	0	1	1	1	5.00000
1668	2.03475	1.26004	1	0	4.26286	4.46257	5.9737	7.3431	8.1935	0	0	0	0	0	1	5.00000
1669	.55565	.71731	1	0	1.58116	2.07214	2.3411	4.6877	5.5249	0	0	0	0	0	1	5.00000
1670	-.25009	.15953	0	1	.71827	2.44595	-.2904	.8842	1.5649	0	0	1	0	0	1	4.00000
1671	-1.04519	-.14882	0	1	2.07960	.47168	-.6529	-.2692	-2.2217	0	0	1	1	1	1	5.00000
1672	.69239	.56436	1	0	1.78715	4.06101	4.2445	4.6826	5.1757	0	0	0	0	0	1	5.00000
1673	1.70205	-.51457	0	1	2.88326	4.72622	2.7291	2.2808	-.1158	0	0	0	0	1	1	5.00000
1674	.33356	.47213	1	0	2.46316	1.26182	1.7713	.	.	0	0	0	.	.	1	2.00000
1675	-.54267	-.58473	0	0	1.76964	1.08579	-.2050	-.0234	-1.2830	0	0	1	1	1	1	5.00000
1676	-.84286	-.40342	0	1	.61981	.26968	-1.2940	-1.5567	-2.9081	0	0	1	1	1	1	5.00000
1677	.53398	.38512	1	0	2.15109	1.44213	.	.	.	0	0	.	.	.	1	1.00000
1678	.76641	.56721	1	1	3.73130	3.49506	2.5145	3.0976	4.0265	0	0	0	0	0	1	5.00000
1679	-.72960	-.18452	1	1	1.04879	1.13915	.2220	-.7522	-1.3862	0	0	0	1	1	1	5.00000
1680	1.18832	.17387	0	0	2.26687	2.73864	3.3221	2.1895	4.2011	0	0	0	0	0	1	5.00000
1681	.08158	.17706	1	1	3.00076	.76620	4.1735	1.2435	.4191	0	0	0	0	0	1	5.00000
1682	.16643	-.30542	0	0	1.30923	.66521	.4823	.2221	.9745	0	0	0	0	0	1	5.00000
1683	-.34596	.49631	0	1	.85167	.76222	1.3113	.6725	.2230	0	0	0	0	0	1	5.00000
1684	.80256	.39324	1	0	3.62369	3.13928	3.8626	.	.	0	0	0	.	.	1	2.00000
1685	.62792	.33566	1	1	1.47144	3.02623	.6011	1.8806	1.6210	0	0	0	0	0	1	5.00000
1686	2.03168	1.17365	1	0	5.38416	4.55698	.	.	.	0	0	.	.	.	0	1.69181
1687	1.72403	1.33059	1	1	2.82650	4.42165	6.0519	6.7510	7.1922	0	0	0	0	0	1	5.00000
1688	1.41659	1.53017	0	0	1.77250	5.23987	4.5614	8.8231	7.7621	0	0	0	0	0	1	5.00000
1689	-.31548	-.02735	1	0	3.02045	-.52556	.	.	.	0	1	.	.	.	1	1.00000
1690	.40960	.71648	0	1	2.47198	2.40723	2.4876	3.5133	.	0	0	0	0	.	1	3.00000
1691	.88754	1.09959	0	0	2.14249	5.10232	5.5384	6.0378	8.8678	0	0	0	0	0	1	5.00000
1692	-1.41119	-.91286	1	1	.62724	-4.20594	-.5126	-3.8960	.	0	1	1	1	.	1	3.00000
1693	.78955	1.21488	1	0	.80904	3.38762	3.5075	6.4710	8.4546	0	0	0	0	0	1	5.00000
1694	.50138	.83653	1	1	2.57137	2.45567	2.7106	1.4722	.	0	0	0	0	.	1	3.00000
1695	.63336	.75180	1	1	1.19190	2.80961	3.1051	4.0079	1.0306	0	0	0	0	0	0	4.53303
1696	.95388	.91423	0	0	1.80316	2.28368	5.2980	6.0654	5.3958	0	0	0	0	0	1	5.00000
1697	2.07844	1.38962	1	1	4.35130	6.41245	3.3645	6.6238	6.9204	0	0	0	0	0	1	5.00000
1698	-.97756	-.16326	0	0	-1.33265	-.12491	.6131	1.0333	.0532	1	1	0	0	0	1	5.00000
1699	1.36388	.74556	0	0	3.74209	4.12123	5.6731	5.1177	4.3652	0	0	0	0	0	1	5.00000
1700	-1.22614	-1.48052	0	1	1.15501	-1.58984	-3.2395	-2.4410	-6.0657	0	1	1	1	1	1	5.00000
1701	-.24013	-.31056	1	1	2.05185	.91644	.0283	-.3423	-1.2814	0	0	0	1	1	1	5.00000
1702	.49730	.41997	1	0	3.05777	3.74556	5.2811	2.4794	3.2421	0	0	0	0	0	1	5.00000
1703	.16948	.26444	0	1	1.06500	1.16133	.	.	.	0	0	.	.	.	0	1.52451
1704	.21097	-.14155	0	0	1.48949	2.38740	2.5844	.5273	1.7209	0	0	0	0	0	1	5.00000
1705	.45657	.33579	1	1	1.93765	1.57496	1.6910	1.9427	2.1796	0	0	0	0	0	1	5.00000
1706	.63023	-.22587	1	0	3.49263	.	.	.	.	0	.	.	.	.	0	.89891
1707	-.00663	.90941	1	0	2.47757	4.32700	.	.	.	0	0	.	.	.	1	1.00000
1708	.97624	.75640	0	1	3.71009	2.96703	3.0441	4.3331	1.2352	0	0	0	0	0	1	5.00000
1709	-1.65964	-1.69961	1	1	.43540	-3.83753	-3.6722	-6.6081	-6.8868	0	1	1	1	1	1	5.00000
1710	1.38210	1.06851	1	0	2.94465	5.05192	7.5562	6.0135	7.7131	0	0	0	0	0	1	5.00000
1711	-.42546	-.52353	1	0	2.13679	1.78292	.	.	.	0	0	.	.	.	1	1.00000
1712	.06218	.54186	1	1	1.36433	1.98764	1.3945	.	.	0	0	0	.	.	1	2.00000
1713	-1.47334	-.76737	0	1	.94521	-.74493	-.8463	-4.1766	-4.3348	0	1	1	1	1	1	5.00000
1714	-.47817	-.30827	0	0	2.19747	2.28913	.4430	.4337	-.4294	0	0	0	0	1	1	5.00000
1715	1.11495	.72332	1	1	1.14522	4.27076	4.2620	2.0837	4.0837	0	0	0	0	0	1	5.00000
1716	-1.25701	-.21143	0	0	-.37111	.66116	.0749	.2552	-2.8296	1	0	0	0	1	1	5.00000
1717	.49654	.83669	1	1	1.00845	1.25225	1.9074	4.7632	3.1782	0	0	0	0	0	1	5.00000
1718	-.19095	-.73054	0	0	2.24681	-.39718	-.7772	-.3899	.	0	1	1	1	.	0	3.82864
1719	.86524	.97401	0	0	3.94426	3.71230	.	.	.	0	0	.	.	.	0	1.29517
1720	.80108	.46861	0	1	3.62085	.93631	1.5156	1.3123	3.7936	0	0	0	0	0	1	5.00000
1721	.63615	-.15873	1	1	2.13727	.21064	.7918	.	.	0	0	0	.	.	1	2.00000
1722	-.45297	-.38879	0	0	1.68986	.39757	.4549	-.9661	-1.0201	0	0	0	1	1	1	5.00000
1723	-.36964	-.61723	1	1	.41520	3.21130	-.2210	-1.0102	.	0	0	1	1	.	1	3.00000
1724	1.36039	.19121	0	0	3.68357	4.46827	3.3001	5.1550	3.0698	0	0	0	0	0	1	5.00000
1725	-.22880	.81074	1	0	2.08523	1.98670	4.6179	4.4532	6.0223	0	0	0	0	0	1	5.00000
1726	.89871	.52806	1	1	3.26518	2.17272	4.4345	2.9385	3.8174	0	0	0	0	0	1	5.00000
1727	-2.09732	-.88991	1	0	.04129	-2.52727	.	.	.	0	1	.	.	.	1	1.00000
1728	-.92092	-.61622	0	1	1.40257	-.19151	-1.4860	-2.8171	.	0	1	1	1	.	1	3.00000
1729	.09233	.23078	0	0	3.15390	.80190	.1338	1.8632	3.7635	0	0	0	0	0	1	5.00000
1730	-.27812	1.08581	1	1	1.83783	3.60892	3.0817	3.9597	2.9617	0	0	0	0	0	1	5.00000
1731	.95683	.61438	1	0	1.66225	5.69157	3.3477	4.6398	5.5177	0	0	0	0	0	1	5.00000
1732	1.92464	.78500	0	1	2.58345	4.94673	5.3833	5.2893	5.4451	0	0	0	0	0	1	5.00000
1733	.16886	-.60021	1	1	1.49948	1.50536	-1.5350	-.3059	-2.6497	0	0	1	1	1	1	5.00000
1734	.36202	.38635	1	0	2.88649	.	.	.	.	0	.	.	.	.	0	.86869
1735	-.00017	.38165	1	1	2.85184	2.35485	2.5088	.0388	.8314	0	0	0	0	0	1	5.00000
1736	-1.50157	-1.02970	1	0	-.24624	1.07809	-1.2796	-3.3471	-4.3220	1	0	1	1	1	0	4.26173
1737	-.53739	-.76286	0	1	2.27183	-.25136	.	.	.	0	1	.	.	.	0	1.11266
1738	-.95653	-.22430	1	0	1.20099	.47587	-1.7469	.	.	0	0	1	.	.	1	2.00000
1739	-.06065	-.33300	0	0	1.40349	.41966	.	.	.	0	0	.	.	.	0	1.94122
1740	-1.77907	-.50074	0	1	-.82142	-.90777	-.2810	-2.4148	-4.2121	1	1	1	1	1	1	5.00000
1741	-1.49402	-.82344	0	1	.66169	.47767	-3.9690	-3.0900	-4.5924	0	0	1	1	1	1	5.00000
1742	.86209	1.08045	0	0	4.44466	3.63900	5.2379	3.7437	7.1962	0	0	0	0	0	1	5.00000
1743	.04627	-.01670	1	0	1.59958	2.53568	2.3984	2.6291	.	0	0	0	0	.	0	3.21166
1744	.97674	.72097	1	1	4.09105	4.42767	4.4894	2.2520	.	0	0	0	0	.	1	3.00000
1745	1.01358	.66380	1	1	3.82072	2.60514	4.3092	.	.	0	0	0	.	.	1	2.00000
1746	1.05216	.62767	1	0	3.18354	2.99397	4.0490	3.9241	5.4539	0	0	0	0	0	1	5.00000
1747	2.39164	.96992	1	0	3.92040	5.41054	6.1357	.	.	0	0	0	.	.	1	2.00000
1748	2.08386	.83500	0	1	5.23579	2.46056	5.0947	5.3832	6.4466	0	0	0	0	0	1	5.00000
1749	-.75349	-.71423	1	0	1.10272	.45087	-.9483	-2.1586	-3.2637	0	0	1	1	1	1	5.00000
1750	.44298	-.15480	0	1	1.78362	1.71443	.	.	.	0	0	.	.	.	0	1.31870
1751	.05658	-.36702	1	1	1.71314	2.43892	.9871	.1854	-.2434	0	0	0	0	1	1	5.00000
1752	.48381	-.17020	1	0	3.29705	2.53791	1.9806	.	.	0	0	0	.	.	1	2.00000
1753	-.81912	-.80780	0	0	1.31855	1.18892	-.2915	.0314	-.9967	0	0	1	0	1	1	5.00000
1754	.83136	.83624	0	1	4.06102	1.72020	4.5070	4.0150	5.3331	0	0	0	0	0	1	5.00000
1755	.63594	.30020	1	0	2.95587	1.85621	2.9296	1.5987	2.5382	0	0	0	0	0	1	5.00000
1756	-1.18728	-.21947	1	1	1.49701	-.44828	.6370	-1.6080	-2.8450	0	1	0	1	1	1	4.00000
1757	-1.79194	-1.31878	0	1	-1.08069	1.82685	-3.9692	-5.7826	-7.2825	1	0	1	1	1	1	5.00000
1758	-.66669	.59669	1	0	.63185	.49549	2.0869	4.4529	2.2127	0	0	0	0	0	1	5.00000
1759	-.88068	-1.26394	0	1	1.52229	1.22637	-4.2367	-3.4081	-7.3662	0	0	1	1	1	1	5.00000
1760	1.94044	.15795	0	0	4.41990	4.51154	3.4759	.	.	0	0	0	.	.	0	2.69998
1761	1.05647	-.37526	0	0	2.20950	1.27012	1.3897	1.8815	1.4734	0	0	0	0	0	1	5.00000
1762	1.04719	.85758	0	1	4.03609	4.63019	3.0010	3.8228	5.2704	0	0	0	0	0	1	5.00000
1763	1.06033	-.08556	0	1	3.75628	1.05006	3.2844	2.1751	.0180	0	0	0	0	0	1	5.00000
1764	.42202	.65120	0	0	3.16510	2.36625	1.6514	2.7054	3.8967	0	0	0	0	0	1	5.00000
1765	-.27643	-.67339	1	1	.90414	1.41705	.	.	.	0	0	.	.	.	1	1.00000
1766	-.66399	-1.11492	1	0	-.18318	.	.	.	.	1	.	.	.	.	0	.29663
1767	-.03351	-.57502	1	0	1.99809	.64938	.1063	.0352	-.6129	0	0	0	0	1	1	5.00000
1768	-.78076	-.75614	0	1	.71617	.30176	-2.5133	-2.9718	-4.0391	0	0	1	1	1	1	5.00000
1769	-1.55355	-.28431	1	0	1.65503	.	.	.	.	0	.	.	.	.	0	.42977
1770	-.27143	-.66200	0	1	2.88252	.52729	.3268	-1.4256	-3.5905	0	0	0	1	1	1	5.00000
1771	-.55918	-.02163	1	0	1.38045	1.17362	.6173	.9118	.6296	0	0	0	0	0	1	5.00000
1772	-1.14819	.20819	0	1	3.33393	.15304	-.7892	.0257	-1.0747	0	0	1	0	1	1	5.00000
1773	.71581	.78789	1	0	2.37498	2.79173	4.7485	3.3165	3.8673	0	0	0	0	0	1	5.00000
1774	-.35227	-.28844	0	1	3.75823	.85008	1.2887	-1.4777	-1.2885	0	0	0	1	1	1	5.00000
1775	1.23355	.23346	0	1	2.45698	3.42949	2.5469	.9895	1.9408	0	0	0	0	0	1	4.00000
1776	1.07205	.20644	0	0	3.08537	3.03737	3.6722	3.2140	1.6161	0	0	0	0	0	1	5.00000
1777	-1.88611	-1.59087	1	0	1.95667	-1.67080	-3.9468	.	.	0	1	1	.	.	1	2.00000
1778	.08770	.14612	1	1	3.29886	1.92988	.0735	.0728	1.7764	0	0	0	0	0	1	5.00000
1779	-1.87225	-1.83666	1	1	.48110	.	.	.	.	0	.	.	.	.	0	.56970
1780	-2.01933	.11932	0	0	1.00296	.98100	-1.7160	.9523	.	0	0	1	0	.	1	3.00000
1781	1.06805	.92478	0	1	3.75879	2.21453	2.9406	3.8235	4.1654	0	0	0	0	0	1	5.00000
1782	.80351	.63775	1	0	2.69479	2.48179	4.4918	5.4035	3.0629	0	0	0	0	0	0	4.31804
1783	.20133	.38917	1	1	.98370	2.30974	1.8675	1.5013	.8046	0	0	0	0	0	1	5.00000
1784	.94973	.59134	1	0	2.30645	3.17663	4.6973	4.0255	5.9045	0	0	0	0	0	1	5.00000
1785	-1.32907	.04787	1	1	1.16175	1.38966	.	.	.	0	0	.	.	.	1	1.00000
1786	-.21710	-.15039	0	0	3.13593	.82214	.2004	.3419	.6741	0	0	0	0	0	1	5.00000
1787	.31168	-.94419	0	0	2.41960	.11595	-1.0705	-.1318	-1.2011	0	0	1	1	1	1	5.00000
1788	-.10772	-.17442	0	1	2.68262	.02874	.0434	.3826	-1.2946	0	0	0	0	1	1	5.00000
1789	.62010	.86531	0	0	.55331	3.48012	4.3490	5.8209	4.6757	0	0	0	0	0	1	5.00000
1790	.71325	-.82375	1	1	3.86161	1.85379	.7684	-1.9901	-4.0455	0	0	0	1	1	1	5.00000
1791	1.92581	1.06968	0	0	5.11111	3.38305	5.1089	6.2539	8.9927	0	0	0	0	0	1	5.00000
1792	-1.46094	-.70442	1	1	2.71412	.60416	-3.4827	-2.2635	-4.1604	0	0	1	1	1	1	5.00000
1793	.70143	-.04048	1	0	3.20594	2.76589	3.1136	.	.	0	0	0	.	.	1	2.00000
1794	.16488	.25573	0	1	3.24271	-.28223	.6990	.4441	.3905	0	1	0	0	0	1	5.00000
1795	-1.56916	.04333	1	0	1.75859	.	.	.	.	0	.	.	.	.	0	.76263
1796	-2.09391	-1.23747	0	1	.35675	-1.77825	-5.0440	-4.3392	-7.2119	0	1	1	1	1	1	5.00000
1797	.93009	.38590	1	0	3.88585	3.30291	5.7245	4.6651	2.9010	0	0	0	0	0	1	5.00000
1798	-.38116	-.25017	1	1	-.50679	.	.	.	.	1	.	.	.	.	0	.37211
1799	1.40016	.61250	0	0	2.46115	2.99912	4.8281	7.0208	5.8938	0	0	0	0	0	1	5.00000
1800	-.65555	-.61477	0	1	1.28223	1.19840	-.1756	-1.1666	-2.5000	0	0	1	1	1	1	5.00000
1801	-1.75295	-.68280	1	1	-.04225	.07019	-1.2785	.	.	1	0	1	.	.	0	2.01502
1802	-.39184	-.72126	0	0	1.11297	1.53567	.0145	-.9357	-2.0826	0	0	0	1	1	1	5.00000
1803	.07205	-.59051	0	1	.25952	.97137	.0557	-2.1517	-1.1948	0	0	0	1	1	1	4.00000
1804	-.17020	.10464	0	0	1.59361	3.39410	1.0958	1.3155	1.4647	0	0	0	0	0	1	5.00000
1805	.21442	.11942	1	0	3.37399	1.31019	.	.	.	0	0	.	.	.	0	1.86929
1806	.53226	.26610	1	1	3.95190	2.92532	2.6923	1.5497	1.9676	0	0	0	0	0	1	5.00000
1807	-.34804	.15107	1	1	1.97599	.99584	1.7636	1.5011	.8934	0	0	0	0	0	1	5.00000
1808	.47961	-.52732	1	0	3.51983	1.66962	.8137	.	.	0	0	0	.	.	1	2.00000
1809	.69311	.02229	0	1	2.90073	1.60669	.	.	.	0	0	.	.	.	1	1.00000
1810	.00057	.16689	0	0	2.69226	3.06574	2.4898	.9663	2.8502	0	0	0	0	0	1	5.00000
1811	1.03729	-.49819	0	1	3.29351	1.50317	.8569	.1986	-1.3141	0	0	0	0	1	1	5.00000
1812	.99821	.52335	1	0	4.18538	2.41348	4.8063	5.6166	3.9039	0	0	0	0	0	1	5.00000
1813	1.89758	1.30272	1	0	3.78497	5.43470	.	.	.	0	0	.	.	.	0	1.53461
1814	1.22299	-.57184	0	1	1.35794	.22771	.3979	.7793	-2.7949	0	0	0	0	1	1	5.00000
1815	1.73130	.67587	0	1	3.53862	4.81969	.	.	.	0	0	.	.	.	1	1.00000
1816	.29523	-.35517	1	0	2.76788	.39189	.0141	-.1047	-1.7084	0	0	0	1	1	1	5.00000
1817	.28922	.36550	0	0	2.51784	2.95109	1.4719	4.4626	3.0334	0	0	0	0	0	1	5.00000
1818	.24172	.57391	1	1	2.22758	1.72468	2.0021	1.3192	3.4843	0	0	0	0	0	1	5.00000
1819	-.59449	-.75395	1	0	.96094	.	.	.	.	0	.	.	.	.	0	.23955
1820	-.48362	.58770	0	1	1.48239	2.48752	1.9083	1.4875	-.7169	0	0	0	0	1	1	5.00000
1821	1.60402	.82413	1	0	3.58117	5.30182	4.7924	6.9930	6.5111	0	0	0	0	0	1	5.00000
1822	2.17326	.65680	1	1	5.48679	2.50074	4.5504	4.4127	4.1983	0	0	0	0	0	1	5.00000
1823	.60964	.33841	1	0	3.14612	4.38537	.9141	4.2941	2.7577	0	0	0	0	0	1	5.00000
1824	.12073	.18720	1	1	3.14679	.19777	.7930	1.8922	-.0205	0	0	0	0	1	1	5.00000
1825	-.59086	-.09566	0	1	1.35213	3.60306	-1.7090	-.3129	-1.6468	0	0	1	1	1	1	5.00000
1826	.85086	.11905	1	0	4.40534	3.89336	.	.	.	0	0	.	.	.	1	1.00000
1827	-.70848	-.73842	1	0	2.36703	.37725	-.8212	-1.1067	-.8818	0	0	1	1	1	1	4.00000
1828	1.60326	.07144	1	1	3.93323	4.35458	1.7675	4.9437	1.2274	0	0	0	0	0	1	5.00000
1829	-.63580	-.36839	0	1	2.76597	1.17438	-1.2972	-3.6595	-1.7812	0	0	1	1	1	1	5.00000
1830	1.13952	.05639	1	0	3.07556	3.76400	3.9932	1.9981	.	0	0	0	0	.	1	3.00000
1831	1.04745	.76489	1	1	2.37587	4.06230	2.3368	2.9540	.	0	0	0	0	.	1	3.00000
1832	1.96968	.97247	0	0	5.01535	4.00188	5.9412	7.0638	7.7374	0	0	0	0	0	1	5.00000
1833	.43206	.24802	0	0	2.42101	3.90563	1.7273	1.6061	2.6641	0	0	0	0	0	1	5.00000
1834	.71244	.77445	0	1	4.95280	2.13785	3.5971	3.2424	4.2086	0	0	0	0	0	1	5.00000
1835	.11825	.24387	0	0	.56516	2.05611	2.9104	2.2410	2.7263	0	0	0	0	0	1	5.00000
1836	-.48527	-.97792	1	1	2.51328	.28042	-1.4694	-2.4757	-5.0505	0	0	1	1	1	1	5.00000
1837	-.57381	-.52038	0	1	1.58454	1.42161	-.2494	-.2326	-1.4533	0	0	1	1	1	1	5.00000
1838	-.34613	.10608	0	0	.82288	2.58321	2.0702	2.6521	-.5402	0	0	0	0	1	1	5.00000
1839	.20108	.37696	1	1	2.77190	2.52268	1.4569	1.5608	-.3703	0	0	0	0	1	1	5.00000
1840	-.74321	.10651	0	0	1.77047	2.56438	.7631	2.6756	1.6195	0	0	0	0	0	1	5.00000
1841	-1.04499	-.63294	0	1	1.62688	-2.30554	-1.4106	-2.6042	-4.8049	0	1	1	1	1	0	4.45392
1842	-.64412	.01445	1	0	.94209	1.40627	.3641	.	.	0	0	0	.	.	0	2.28810
1843	-.73262	-.03202	0	1	1.08639	-.30526	-.2181	-1.4440	-1.0133	0	1	1	1	1	1	5.00000
1844	-.58053	-.10708	1	0	1.23357	-.00455	.5324	.	.	0	1	0	.	.	1	2.00000
1845	.20088	.32096	0	1	1.54249	2.30663	1.5183	.5799	1.7798	0	0	0	0	0	1	5.00000
1846	-.19863	-.26578	0	0	1.65956	1.20988	1.1091	-.7298	1.6752	0	0	0	1	0	1	5.00000
1847	-.90016	-.66254	0	1	.73258	1.51845	-1.6023	-3.5831	-2.8374	0	0	1	1	1	1	5.00000
1848	.80072	.10396	0	0	3.32189	4.11310	3.9395	2.6908	1.7107	0	0	0	0	0	1	5.00000
1849	-1.13515	-.86467	0	0	2.25019	1.37634	-.3405	-3.7779	-3.4967	0	0	1	1	1	1	5.00000
1850	.55652	.66951	1	1	.75198	2.21858	1.6638	2.4612	1.8325	0	0	0	0	0	1	5.00000
1851	.03443	-.75606	1	1	3.45658	-1.04247	.1721	-1.6958	-.9445	0	1	0	1	1	1	5.00000
1852	-.77022	-.09107	1	0	.10186	.26505	.	.	.	0	0	.	.	.	0	1.22099
1853	-2.24079	-1.02368	0	1	1.36006	.35302	-1.9684	-6.1406	-4.4126	0	0	1	1	1	1	5.00000
1854	-.11479	.59455	1	0	1.58855	3.27227	3.9041	1.9870	4.5334	0	0	0	0	0	1	4.00000
1855	-.45232	-.97866	1	0	1.89703	.96153	-1.0981	-3.3115	-2.8813	0	0	1	1	1	0	4.20169
1856	-.75398	-.31330	1	1	1.18552	2.17474	-.7577	-2.7115	-1.3517	0	0	1	1	1	1	5.00000
1857	.05165	.15402	1	1	4.21147	1.03502	1.1696	.	.	0	0	0	.	.	1	2.00000
1858	1.22448	.96438	1	0	1.80867	5.04686	4.0046	.	.	0	0	0	.	.	1	2.00000
1859	1.85264	.55492	1	0	4.99569	3.95135	3.8578	7.1639	5.5758	0	0	0	0	0	1	5.00000
1860	-1.14727	-1.29130	1	1	.25342	-.94863	-1.0902	-1.9889	.	0	1	1	1	.	1	3.00000
1861	-1.72801	-1.33398	1	0	-.28685	-.98379	-1.5084	.	.	1	1	1	.	.	1	2.00000
1862	-.39884	.39190	0	1	2.08546	.51858	2.9468	1.3932	1.8608	0	0	0	0	0	1	5.00000
1863	.20326	.57250	0	1	2.08686	2.93888	4.5279	2.7671	2.6164	0	0	0	0	0	1	5.00000
1864	-.77099	-1.73587	1	0	.78633	-.23349	-4.4338	.	.	0	1	1	.	.	0	2.17710
1865	-.27346	-.04683	1	1	.67550	.	.	.	.	0	.	.	.	.	0	.49866
1866	-.75098	-1.30050	1	0	2.25005	-.35013	-1.1288	.	.	0	1	1	.	.	1	2.00000
1867	1.72191	.81507	1	1	4.08173	4.50010	.	.	.	0	0	.	.	.	1	1.00000
1868	-1.17772	.67366	1	0	-.62353	.68927	2.7339	.	.	1	0	0	.	.	1	2.00000
1869	-.59553	-.60976	0	0	-.01003	-.03784	.1807	-1.1017	-.0473	1	1	0	1	1	1	5.00000
1870	1.53520	1.58980	0	1	2.33149	4.37719	4.8079	8.9498	.	0	0	0	0	.	1	3.00000
1871	.36056	.01669	0	0	2.78229	3.49022	1.7148	2.2694	2.6840	0	0	0	0	0	1	5.00000
1872	-.17585	-1.29516	0	1	2.15935	-1.03944	-2.7071	-4.7125	-4.4276	0	1	1	1	1	1	5.00000
1873	.64135	-.16334	0	0	2.82608	.90508	3.4329	-.6133	1.6506	0	0	0	1	0	1	5.00000
1874	-.20084	-.42304	0	1	2.59826	2.44077	-1.2946	-2.0568	.	0	0	1	1	.	1	3.00000
1875	-.83674	-1.51209	1	0	2.67305	-.32047	.	.	.	0	1	.	.	.	0	1.33453
1876	-1.76911	-.96126	0	1	-.67779	-1.38445	-3.7928	-2.8742	-5.5792	1	1	1	1	1	1	5.00000
1877	1.05286	1.29263	1	0	3.67447	5.16481	6.3331	6.8332	.	0	0	0	0	.	1	3.00000
1878	-.68505	-.55179	0	1	1.76041	-.28104	.	.	.	0	1	.	.	.	0	1.09542
1879	-.06792	.01508	1	1	3.51886	.54261	.	.	.	0	0	.	.	.	1	1.00000
1880	.85713	1.32735	0	0	2.28534	3.80013	5.9397	5.3233	7.9387	0	0	0	0	0	1	5.00000
1881	.56540	.08517	0	0	3.42997	2.39214	2.6300	.7691	2.5004	0	0	0	0	0	1	5.00000
1882	-1.51915	-.75268	0	1	-1.22880	-.10595	-1.0708	-3.1068	-2.9736	1	1	1	1	1	1	5.00000
1883	.00765	.23038	1	0	.92062	2.69937	2.7519	2.5519	3.0345	0	0	0	0	0	1	5.00000
1884	-.57839	-.14137	1	1	1.37889	.75223	.8068	-.0191	-.2943	0	0	0	1	1	1	5.00000
1885	.60752	-.82252	0	1	4.76431	1.81100	1.0991	-1.7479	-2.4162	0	0	0	1	1	1	5.00000
1886	.97352	1.02485	0	0	2.42773	4.37484	6.3584	4.6902	7.4035	0	0	0	0	0	1	5.00000
1887	.52832	.56405	0	0	2.93951	4.07614	3.2674	3.7963	5.9857	0	0	0	0	0	1	5.00000
1888	.33804	-.65542	0	1	2.96460	.07454	-1.3843	.2446	-1.8360	0	0	1	0	1	1	5.00000
1889	-.61709	-.57659	1	1	.12345	-.26245	-1.3867	-3.1245	-4.3161	0	1	1	1	1	0	4.04397
1890	-.36735	-.23826	0	0	.91132	1.01900	1.6569	1.1999	-.5340	0	0	0	0	1	1	5.00000
1891	-.00764	.79783	1	0	1.86777	3.06459	.	.	.	0	0	.	.	.	1	1.00000
1892	.58414	.25943	1	1	2.98252	2.86516	1.1212	1.1187	2.1165	0	0	0	0	0	1	5.00000
1893	.33230	.21513	1	1	.79020	.86491	.9594	.6437	.1812	0	0	0	0	0	1	5.00000
1894	-.21249	-1.14988	0	0	.85667	2.00604	.1084	-.9553	-3.7993	0	0	0	1	1	1	5.00000
1895	-1.25262	1.00245	1	0	2.21290	1.20568	1.6752	2.3189	5.4520	0	0	0	0	0	1	5.00000
1896	-1.07057	-.88110	1	1	.27850	1.34538	-2.0088	-2.1064	-5.7113	0	0	1	1	1	1	4.00000
1897	-1.61750	-.86875	0	1	2.53644	-1.80109	-3.4047	-2.7801	.	0	1	1	1	.	1	3.00000
1898	-2.07838	-.84011	1	0	.42071	-.55638	-1.0391	-2.7470	.	0	1	1	1	.	1	3.00000
1899	-1.14034	-.27734	1	0	1.47636	-1.74535	-1.0543	.	.	0	1	1	.	.	0	2.97733
1900	-2.10725	-1.13767	0	1	-.27769	-2.24620	-3.1980	-4.2475	-7.6700	1	1	1	1	1	1	5.00000
1901	2.62605	1.59076	1	1	5.62123	6.96003	6.8947	7.1884	8.2915	0	0	0	0	0	1	5.00000
1902	.15096	-1.02727	0	0	2.84961	1.44951	-.6560	.2005	-1.4502	0	0	1	0	1	1	5.00000
1903	-1.50446	-.18508	1	0	1.32413	.99365	-.8267	-.4661	-1.3544	0	0	1	1	1	1	4.00000
1904	.02175	.33512	0	1	.17629	1.26564	1.3639	-.6225	4.1879	0	0	0	1	0	1	5.00000
1905	1.15057	.47326	1	1	2.53147	2.80110	3.9054	.	.	0	0	0	.	.	1	2.00000
1906	-.94559	.33424	1	0	2.17284	-.19172	.	.	.	0	1	.	.	.	0	1.17827
1907	-1.09815	-.70601	1	0	1.13242	1.18111	-1.3598	.	.	0	0	1	.	.	1	2.00000
1908	-.45859	-1.00682	0	1	2.24191	-.63179	-2.7775	-3.4493	-5.2918	0	1	1	1	1	1	5.00000
1909	.07458	.35516	1	1	2.97624	1.28451	.7007	2.7090	2.1997	0	0	0	0	0	1	5.00000
1910	2.35428	1.38049	1	0	2.93149	5.60180	7.0456	8.3162	10.1314	0	0	0	0	0	1	5.00000
1911	-1.16693	-.70863	0	0	.93598	-2.53507	-2.2360	-1.7660	-2.7875	0	1	1	1	1	1	5.00000
1912	-1.49507	-1.26868	0	1	-.35591	-1.45242	-3.9460	-6.1249	-6.1118	1	1	1	1	1	1	5.00000
1913	1.68791	2.05969	0	1	3.89551	4.19837	7.4665	9.0046	10.0884	0	0	0	0	0	1	5.00000
1914	-.84521	-.44643	1	0	.79627	1.90892	-.0152	.	.	0	0	1	.	.	0	2.57128
1915	-1.34588	-.06175	1	1	3.67154	-1.52671	.	.	.	0	1	.	.	.	0	1.51200
1916	-1.81685	-.73442	1	0	.64093	.71057	-.3109	.	.	0	0	1	.	.	1	2.00000
1917	-.93127	-.74430	1	1	1.36766	.89175	-.6466	.	.	0	0	1	.	.	1	2.00000
1918	.45858	.17893	1	0	1.92572	2.14011	-.7524	.	.	0	0	1	.	.	0	2.78601
1919	-1.77645	-1.19893	1	1	1.06149	-1.66288	.	.	.	0	1	.	.	.	0	1.02659
1920	-2.70869	-1.37617	1	0	-.83311	-2.58699	-4.6962	-5.0759	.	1	1	1	1	.	1	3.00000
1921	-.83555	.05420	0	1	2.69100	1.81656	1.0282	.	.	0	0	0	.	.	1	2.00000
1922	-.56868	.15442	0	0	.51699	2.07383	2.1328	1.8573	1.8948	0	0	0	0	0	1	5.00000
1923	.38449	.98735	1	0	.94316	2.89204	3.3746	.	.	0	0	0	.	.	1	2.00000
1924	-.75537	.53589	1	1	.55131	2.14934	.	.	.	0	0	.	.	.	1	1.00000
1925	-.13427	-.19946	0	1	2.05988	1.12909	3.2970	1.1494	-2.2440	0	0	0	0	1	1	5.00000
1926	-.38332	-1.62219	0	0	1.97956	.33545	-1.6811	-3.2122	-5.6631	0	0	1	1	1	1	5.00000
1927	-.13462	-.24672	0	1	3.39505	1.29344	1.2741	-2.2471	.2733	0	0	0	1	0	1	5.00000
1928	-1.23739	-.01970	0	0	-.72831	2.03213	.1647	1.4811	.2231	1	0	0	0	0	1	5.00000
1929	-.94957	-.88440	0	1	1.13915	-1.59678	-.2325	-1.4390	-3.6594	0	1	1	1	1	1	5.00000
1930	-1.13258	.06830	1	0	1.68575	2.25309	.4082	.	.	0	0	0	.	.	1	2.00000
1931	-2.42292	-.98893	1	0	-1.86581	.03580	-2.3164	-3.4739	-4.1108	1	0	1	1	1	1	5.00000
1932	1.65206	.16770	0	1	3.17211	4.11678	3.6163	1.9255	1.0878	0	0	0	0	0	1	5.00000
1933	1.00833	.41511	0	0	3.35998	3.83248	3.2490	3.4586	3.8769	0	0	0	0	0	1	5.00000
1934	-.28673	-.72191	1	1	.75809	-.76185	-1.5558	-1.8372	-2.5005	0	1	1	1	1	1	4.00000
1935	-.37931	-.55424	1	1	2.22643	.47856	-.4885	-2.2232	.	0	0	1	1	.	1	3.00000
1936	-1.55656	-.50467	1	0	.80074	-1.38490	-.6701	.	.	0	1	1	.	.	1	2.00000
1937	.24914	.88807	0	1	2.80681	4.00110	4.4790	4.4306	2.8252	0	0	0	0	0	1	5.00000
1938	.30723	.05457	0	0	2.59438	2.04562	2.0046	3.0719	3.0150	0	0	0	0	0	1	5.00000
1939	1.34816	.52941	1	0	2.78421	4.33086	4.9095	5.9439	5.1793	0	0	0	0	0	1	5.00000
1940	-1.26394	-1.06037	0	1	.40097	.38715	-2.4847	-2.7811	-5.9515	0	0	1	1	1	1	5.00000
1941	.27167	-.54531	1	0	2.53210	3.25013	.	.	.	0	0	.	.	.	1	1.00000
1942	-.28129	.46801	1	1	1.76754	1.70577	3.4303	1.8141	3.1619	0	0	0	0	0	1	4.00000
1943	-.65583	-1.12939	1	0	1.42695	.52324	.	.	.	0	0	.	.	.	1	1.00000
1944	-1.57550	-.59907	1	1	.06245	-.84294	-1.2255	-2.2623	-4.3807	0	1	1	1	1	1	4.00000
1945	1.16798	1.15455	0	1	3.05266	3.48715	4.7834	4.4092	5.9347	0	0	0	0	0	1	5.00000
1946	.44279	.75815	0	0	.56194	3.32526	3.3366	4.4584	4.9704	0	0	0	0	0	1	5.00000
1947	.72979	.16786	1	0	2.55681	2.39694	2.1345	2.6682	.	0	0	0	0	.	1	3.00000
1948	.97067	.38910	0	1	4.12265	2.37193	3.5317	4.0091	2.8041	0	0	0	0	0	1	5.00000
1949	-.88155	.24894	1	1	2.76157	2.90885	-.6026	.	.	0	0	1	.	.	1	2.00000
1950	-1.17650	-.66341	1	0	1.15192	.48249	.	.	.	0	0	.	.	.	1	1.00000
1951	-.24598	-.50404	0	1	2.79528	1.61678	.6447	-.8386	.	0	0	0	1	.	0	3.10906
1952	-.42435	-.00364	0	0	1.87610	1.22736	.	.	.	0	0	.	.	.	1	1.00000
1953	1.35429	.10599	1	1	2.76823	2.85301	2.7152	.	.	0	0	0	.	.	0	2.71693
1954	.50006	.45736	0	0	1.29396	5.37847	4.0583	2.8336	4.4567	0	0	0	0	0	1	5.00000
1955	-.53830	-.41161	0	0	1.29430	.94789	1.5760	-1.7914	-.1278	0	0	0	1	1	1	5.00000
1956	-1.35711	-.48572	0	1	1.40344	.54045	-.5121	-2.2599	.	0	0	1	1	.	1	3.00000
1957	.57154	.03069	1	1	2.07429	1.32284	.	.	.	0	0	.	.	.	1	1.00000
1958	-.53996	-.19701	0	0	1.25223	2.80197	-.2271	1.5924	-.1504	0	0	1	0	1	1	4.00000
1959	-.63888	-1.58272	0	0	-.61169	.26468	-2.6330	-3.3541	-6.4679	1	0	1	1	1	1	5.00000
1960	-.60710	.30796	0	1	1.04562	.73565	.9216	.	.	0	0	0	.	.	0	2.31199
1961	-.86057	.51261	0	1	1.60923	1.16101	1.0125	1.1884	2.0575	0	0	0	0	0	1	5.00000
1962	2.24305	1.09360	1	0	2.96841	3.51719	7.8314	7.5881	9.6705	0	0	0	0	0	1	5.00000
1963	.05659	.82003	0	0	2.04814	3.28027	2.8629	3.6213	4.7297	0	0	0	0	0	1	5.00000
1964	-.90345	.27102	0	1	.40378	1.71814	.0154	-.5527	.0602	0	0	0	1	0	1	5.00000
1965	.80303	.85085	0	0	3.54889	4.55466	4.1552	5.1128	5.5264	0	0	0	0	0	1	5.00000
1966	.31247	.05752	1	1	3.59126	2.26433	2.3413	.	.	0	0	0	.	.	1	2.00000
1967	-.95779	-.36754	0	1	1.10584	-.26886	-.0800	-.2511	-4.5498	0	1	1	1	1	1	5.00000
1968	-2.43108	-1.35489	1	0	-.51403	.	.	.	.	1	.	.	.	.	0	.72254
1969	-.09150	1.05754	1	1	3.28828	2.34622	.	.	.	0	0	.	.	.	1	1.00000
1970	.47214	-.36283	0	0	4.11456	1.30728	1.0108	.3558	.9617	0	0	0	0	0	1	5.00000
1971	.74832	.07865	0	0	2.85091	2.42749	3.1138	4.0860	2.9472	0	0	0	0	0	1	5.00000
1972	1.07029	.34858	1	1	2.07433	3.46842	2.4346	1.9590	1.1205	0	0	0	0	0	1	5.00000
1973	-.81828	-.12208	0	0	1.94040	.26535	-1.0311	-1.3191	-.1994	0	0	1	1	1	0	4.46910
1974	1.65759	.42620	1	1	5.89171	3.94453	4.5882	3.8890	4.2567	0	0	0	0	0	1	4.00000
1975	.17806	-1.23331	0	1	1.90714	-.23911	-1.5304	-2.7301	-4.6121	0	1	1	1	1	1	5.00000
1976	.11203	.26164	0	0	2.81635	1.13354	2.2076	2.7694	3.4183	0	0	0	0	0	1	5.00000
1977	-.23379	-.34064	1	0	1.89531	1.04220	.	.	.	0	0	.	.	.	1	1.00000
1978	-1.28311	-1.41047	1	1	1.58182	-.76594	-6.3164	.	.	0	1	1	.	.	1	2.00000
1979	.22097	-.69066	0	0	2.35285	.29196	-1.3849	1.0980	-2.2259	0	0	1	0	1	1	5.00000
1980	1.43361	.80953	1	1	5.46931	3.07876	3.1264	5.4642	.	0	0	0	0	.	1	3.00000
1981	1.64850	.28247	0	1	4.27515	3.01524	3.9374	.	.	0	0	0	.	.	1	2.00000
1982	.11446	.34170	1	0	3.60903	3.15394	3.2856	.	.	0	0	0	.	.	0	2.80467
1983	-1.14117	-.26070	1	1	1.19177	.40480	.	.	.	0	0	.	.	.	1	1.00000
1984	.14899	-.53864	1	0	1.69200	2.12644	1.2162	-2.1072	-.5859	0	0	0	1	1	0	4.02309
1985	.65482	-.87441	1	1	1.45671	-.35076	-.8233	.	.	0	1	1	.	.	1	2.00000
1986	-.62626	.22759	1	0	.74218	1.39963	.	.	.	0	0	.	.	.	0	1.81904
1987	.70896	.63935	1	0	3.35957	3.30676	5.2259	5.2086	5.3210	0	0	0	0	0	1	5.00000
1988	-.47719	-.50085	1	1	1.08359	.28885	.0128	-1.7620	.	0	0	0	1	.	1	3.00000
1989	.65789	.27629	1	1	1.97633	2.89178	.8642	2.9177	2.5722	0	0	0	0	0	1	5.00000
1990	1.19008	.65134	0	0	4.21143	2.46470	4.1301	2.9665	4.6166	0	0	0	0	0	1	5.00000
1991	-.25021	-.14569	1	1	2.77371	1.99274	.0124	.2078	-1.7146	0	0	0	0	1	1	5.00000
1992	-1.40011	-.48891	1	0	1.23099	-1.50487	1.1618	.	.	0	1	0	.	.	1	2.00000
1993	1.25356	.48047	1	0	4.44431	3.69731	5.0101	3.2152	5.5498	0	0	0	0	0	1	5.00000
1994	-1.00405	-.73220	1	1	1.73391	.51673	-3.3261	-3.5365	-2.5639	0	0	1	1	1	1	5.00000
1995	-1.68328	-.88890	0	0	1.46017	.56046	-.4950	-4.7409	.	0	0	1	1	.	1	3.00000
1996	-.30958	-.15295	1	1	1.40538	2.91400	.7595	-.2113	-.1197	0	0	0	1	1	1	5.00000
1997	.38836	-.08853	1	0	2.39947	1.45266	2.6529	3.1110	1.1788	0	0	0	0	0	0	4.39823
1998	.54818	-.06167	0	1	5.04187	1.18100	.0393	2.2229	-1.6452	0	0	0	0	1	1	5.00000
1999	.65029	.60520	1	1	2.42910	.93103	2.0204	3.1850	2.5173	0	0	0	0	0	1	5.00000
[truncated: 6,001 more rows]
